# Supplementary material for: A Facile Ugi/Ullmann Cascade Reaction to Access Fused Indazolo-Quinoxaline Derivatives with Potent Anticancer Activity
Source: Molecules. 2024 Jan 17;29(2):464. doi: 10.3390/molecules29020464 (PMC10820152; doi:10.3390/molecules29020464)
Supplement: Supplementary file 1 [file molecules-29-00464-s001.zip]

Archive with 4 entries (3 files):
- molecules-2786104-supplementary/
- molecules-2786104-supplementary/6k.cif.cif
- molecules-2786104-supplementary/checkcif.pdf
- molecules-2786104-supplementary/molecules-2786104-supplementary.pdf
