# Supplementary material for: A Facile Ugi/Ullmann Cascade Reaction to Access Fused Indazolo-Quinoxaline Derivatives with Potent Anticancer Activity
Source: Molecules. 2024 Jan 17;29(2):464. doi: 10.3390/molecules29020464 (PMC10820152; doi:10.3390/molecules29020464)
Supplement: Supplementary file 1 [file molecules-29-00464-s001.zip › molecules-2786104-supplementary/6k.cif.cif]

 
data_1 
  
_audit_creation_method            'SHELXL-2014/7' 
_shelx_SHELXL_version_number      '2014/7' 
_chemical_name_systematic         ? 
_chemical_name_common             ? 
_chemical_melting_point           ? 
_chemical_formula_moiety          ? 
_chemical_formula_sum 
 'C56 H51 Cl2 N8 O4.50' 
_chemical_formula_weight          978.95 
  
loop_ 
 _atom_type_symbol 
 _atom_type_description 
 _atom_type_scat_dispersion_real 
 _atom_type_scat_dispersion_imag 
 _atom_type_scat_source 
 'C'  'C'   0.0030   0.0020 
 'International Tables Vol C Tables 4.2.6.8 and 6.1.1.4' 
 'H'  'H'   0.0000   0.0000 
 'International Tables Vol C Tables 4.2.6.8 and 6.1.1.4' 
 'Cl'  'Cl'   0.1480   0.1590 
 'International Tables Vol C Tables 4.2.6.8 and 6.1.1.4' 
 'N'  'N'   0.0060   0.0030 
 'International Tables Vol C Tables 4.2.6.8 and 6.1.1.4' 
 'O'  'O'   0.0110   0.0060 
 'International Tables Vol C Tables 4.2.6.8 and 6.1.1.4' 
  
_space_group_crystal_system       orthorhombic 
_space_group_IT_number            60 
_space_group_name_H-M_alt         'P b c n' 
_space_group_name_Hall            '-P 2n 2ab' 
  
_shelx_space_group_comment 
; 
The symmetry employed for this shelxl refinement is uniquely defined 
by the following loop, which should always be used as a source of 
symmetry information in preference to the above space-group names. 
They are only intended as comments. 
; 
  
loop_ 
 _space_group_symop_operation_xyz 
 'x, y, z' 
 '-x+1/2, -y+1/2, z+1/2' 
 'x+1/2, -y+1/2, -z' 
 '-x, y, -z+1/2' 
 '-x, -y, -z' 
 'x-1/2, y-1/2, -z-1/2' 
 '-x-1/2, y-1/2, z' 
 'x, -y, z-1/2' 
  
_cell_length_a                    13.644(12) 
_cell_length_b                    25.64(2) 
_cell_length_c                    29.54(3) 
_cell_angle_alpha                 90 
_cell_angle_beta                  90 
_cell_angle_gamma                 90 
_cell_volume                      10334(16) 
_cell_formula_units_Z             8 
_cell_measurement_temperature     296(2) 
_cell_measurement_reflns_used     3492 
_cell_measurement_theta_min       2.58 
_cell_measurement_theta_max       20.72 
  
_exptl_crystal_description        BLOCK 
_exptl_crystal_colour             COLORLESS
_exptl_crystal_density_meas       ? 
_exptl_crystal_density_method     ? 
_exptl_crystal_density_diffrn     1.258 
_exptl_crystal_F_000              4104 
_exptl_transmission_factor_min    ? 
_exptl_transmission_factor_max    ? 
_exptl_crystal_size_max           0.260 
_exptl_crystal_size_mid           0.200 
_exptl_crystal_size_min           0.160 
_exptl_absorpt_coefficient_mu     0.181 
_shelx_estimated_absorpt_T_min    0.955 
_shelx_estimated_absorpt_T_max    0.972 
_exptl_absorpt_correction_type    none 
_exptl_absorpt_correction_T_min   ? 
_exptl_absorpt_correction_T_max   ? 
_exptl_absorpt_process_details    ? 
_exptl_absorpt_special_details    ? 
_diffrn_ambient_temperature       296(2) 
_diffrn_radiation_wavelength      0.71073 
_diffrn_radiation_type            MoK\a 
_diffrn_source                    ? 
_diffrn_measurement_device_type   'CCD area detector' 
_diffrn_measurement_method        'phi and omega scans' 
_diffrn_detector_area_resol_mean  ? 
_diffrn_reflns_number             50832 
_diffrn_reflns_av_unetI/netI      0.1174 
_diffrn_reflns_av_R_equivalents   0.1526 
_diffrn_reflns_limit_h_min        -9 
_diffrn_reflns_limit_h_max        16 
_diffrn_reflns_limit_k_min        -30 
_diffrn_reflns_limit_k_max        27 
_diffrn_reflns_limit_l_min        -35 
_diffrn_reflns_limit_l_max        31 
_diffrn_reflns_theta_min          2.580 
_diffrn_reflns_theta_max          24.999 
_diffrn_reflns_theta_full         24.999 
_diffrn_measured_fraction_theta_max   0.997 
_diffrn_measured_fraction_theta_full  0.997 
_diffrn_reflns_Laue_measured_fraction_max    0.997 
_diffrn_reflns_Laue_measured_fraction_full   0.997 
_diffrn_reflns_point_group_measured_fraction_max   0.997 
_diffrn_reflns_point_group_measured_fraction_full  0.997 
_reflns_number_total              9086 
_reflns_number_gt                 3732 
_reflns_threshold_expression      'I > 2\s(I)' 
_reflns_Friedel_coverage          0.000 
_reflns_Friedel_fraction_max      . 
_reflns_Friedel_fraction_full     . 
  
_reflns_special_details 
; 
 Reflections were merged by SHELXL according to the crystal 
 class for the calculation of statistics and refinement. 
  
 _reflns_Friedel_fraction is defined as the number of unique 
 Friedel pairs measured divided by the number that would be 
 possible theoretically, ignoring centric projections and 
 systematic absences. 
; 
  
_computing_data_collection        'Bruker SMART' 
_computing_cell_refinement        'Bruker SMART' 
_computing_data_reduction         'Bruker SAINT' 
_computing_structure_solution     'Bruker SHELXTL' 
_computing_structure_refinement 'SHELXL-2014/7 (Sheldrick, 2014)' 
_computing_molecular_graphics     'Bruker SHELXTL' 
_computing_publication_material   'Bruker SHELXTL' 
_refine_special_details           ? 
_refine_ls_structure_factor_coef  Fsqd 
_refine_ls_matrix_type            full 
_refine_ls_weighting_scheme       calc 
_refine_ls_weighting_details 
'w=1/[\s^2^(Fo^2^)+(0.0649P)^2^] where P=(Fo^2^+2Fc^2^)/3' 
_atom_sites_solution_primary      ? 
_atom_sites_solution_secondary    ? 
_atom_sites_solution_hydrogens    mixed 
_refine_ls_hydrogen_treatment     constr 
_refine_ls_extinction_method      'SHELXL-2014/7 (Sheldrick 2014' 
_refine_ls_extinction_coef        0.00085(14) 
_refine_ls_extinction_expression 
 'Fc^*^=kFc[1+0.001xFc^2^\l^3^/sin(2\q)]^-1/4^' 
_refine_ls_number_reflns          9086 
_refine_ls_number_parameters      640 
_refine_ls_number_restraints      1 
_refine_ls_R_factor_all           0.1786 
_refine_ls_R_factor_gt            0.0572 
_refine_ls_wR_factor_ref          0.1455 
_refine_ls_wR_factor_gt           0.1171 
_refine_ls_goodness_of_fit_ref    0.850 
_refine_ls_restrained_S_all       0.850 
_refine_ls_shift/su_max           0.000 
_refine_ls_shift/su_mean          0.000 
  
loop_ 
 _atom_site_label 
 _atom_site_type_symbol 
 _atom_site_fract_x 
 _atom_site_fract_y 
 _atom_site_fract_z 
 _atom_site_U_iso_or_equiv 
 _atom_site_adp_type 
 _atom_site_occupancy 
 _atom_site_site_symmetry_order 
 _atom_site_calc_flag 
 _atom_site_refinement_flags_posn 
 _atom_site_refinement_flags_adp 
 _atom_site_refinement_flags_occupancy 
 _atom_site_disorder_assembly 
 _atom_site_disorder_group 
Cl1 Cl 0.83681(7) -0.03965(5) 0.05772(5) 0.1092(5) Uani 1 1 d . . . . . 
O2 O 0.37874(17) 0.01007(9) 0.20541(8) 0.0666(7) Uani 1 1 d . . . . . 
O1 O 0.27980(17) 0.02853(8) 0.06885(9) 0.0713(8) Uani 1 1 d . . . . . 
N2 N 0.41206(18) 0.05056(9) 0.13700(10) 0.0458(7) Uani 1 1 d . . . . . 
N4 N 0.39398(18) 0.19177(10) 0.20546(11) 0.0530(8) Uani 1 1 d . . . . . 
N3 N 0.40162(16) 0.14686(10) 0.18075(10) 0.0442(7) Uani 1 1 d . . . . . 
N1 N 0.31389(19) -0.05830(10) 0.06876(10) 0.0645(9) Uani 1 1 d . . . . . 
H1 H 0.3525 -0.0820 0.0790 0.077 Uiso 1 1 calc R U . . . 
C21 C 0.3875(2) 0.10156(12) 0.20502(12) 0.0414(8) Uani 1 1 d . . . . . 
C15 C 0.4309(2) 0.09763(12) 0.11279(12) 0.0423(8) Uani 1 1 d . . . . . 
C20 C 0.4251(2) 0.14671(12) 0.13419(12) 0.0435(8) Uani 1 1 d . . . . . 
C23 C 0.3702(2) 0.11783(13) 0.25002(13) 0.0471(9) Uani 1 1 d . . . . . 
C7 C 0.3294(2) -0.00883(13) 0.08172(12) 0.0489(9) Uani 1 1 d . . . . . 
C9 C 0.5193(2) -0.01522(11) 0.09877(13) 0.0499(9) Uani 1 1 d . . . . . 
C22 C 0.3917(2) 0.05097(13) 0.18367(13) 0.0485(9) Uani 1 1 d . . . . . 
C8 C 0.4153(2) -0.00215(11) 0.11520(11) 0.0473(9) Uani 1 1 d . . . . . 
H8 H 0.4021 -0.0269 0.1397 0.057 Uiso 1 1 calc R U . . . 
C28 C 0.3748(2) 0.17370(13) 0.24826(14) 0.0513(9) Uani 1 1 d . . . . . 
C16 C 0.4570(2) 0.09759(13) 0.06674(13) 0.0566(9) Uani 1 1 d . . . . . 
H16 H 0.4622 0.0660 0.0514 0.068 Uiso 1 1 calc R U . . . 
C19 C 0.4431(2) 0.19347(13) 0.11123(14) 0.0545(9) Uani 1 1 d . . . . . 
H19 H 0.4386 0.2252 0.1264 0.065 Uiso 1 1 calc R U . . . 
C24 C 0.3515(2) 0.09162(15) 0.29144(13) 0.0564(9) Uani 1 1 d . . . . . 
H24 H 0.3474 0.0554 0.2927 0.068 Uiso 1 1 calc R U . . . 
C6 C 0.2342(3) -0.07446(13) 0.03784(13) 0.0609(10) Uani 1 1 d . . . . . 
H6 H 0.2101 -0.0434 0.0221 0.073 Uiso 1 1 calc R U . . . 
C17 C 0.4754(2) 0.14396(14) 0.04373(13) 0.0609(10) Uani 1 1 d . . . . . 
H17 H 0.4931 0.1430 0.0133 0.073 Uiso 1 1 calc R U . . . 
C18 C 0.4675(2) 0.19222(14) 0.06602(15) 0.0639(11) Uani 1 1 d . . . . . 
H18 H 0.4786 0.2231 0.0503 0.077 Uiso 1 1 calc R U . . . 
C14 C 0.5437(3) -0.02891(12) 0.05499(14) 0.0616(10) Uani 1 1 d . . . . . 
H14 H 0.4942 -0.0327 0.0336 0.074 Uiso 1 1 calc R U . . . 
C26 C 0.3435(2) 0.17686(19) 0.32778(15) 0.0704(12) Uani 1 1 d . . . . . 
H26 H 0.3346 0.1955 0.3544 0.084 Uiso 1 1 calc R U . . . 
C25 C 0.3396(2) 0.12141(17) 0.32965(14) 0.0671(11) Uani 1 1 d . . . . . 
H25 H 0.3287 0.1051 0.3573 0.080 Uiso 1 1 calc R U . . . 
C27 C 0.3600(2) 0.20406(15) 0.28844(15) 0.0651(11) Uani 1 1 d . . . . . 
H27 H 0.3615 0.2403 0.2879 0.078 Uiso 1 1 calc R U . . . 
C13 C 0.6414(3) -0.03726(13) 0.04209(14) 0.0708(11) Uani 1 1 d . . . . . 
H13 H 0.6567 -0.0463 0.0124 0.085 Uiso 1 1 calc R U . . . 
C12 C 0.7141(3) -0.03193(14) 0.07402(17) 0.0668(11) Uani 1 1 d . . . . . 
C10 C 0.5939(3) -0.01352(14) 0.13058(14) 0.0746(12) Uani 1 1 d . . . . . 
H10 H 0.5786 -0.0070 0.1607 0.090 Uiso 1 1 calc R U . . . 
C11 C 0.6916(3) -0.02142(15) 0.11825(17) 0.0849(14) Uani 1 1 d . . . . . 
H11 H 0.7410 -0.0196 0.1399 0.102 Uiso 1 1 calc R U . . . 
C1 C 0.2721(3) -0.11221(18) 0.00300(16) 0.1025(15) Uani 1 1 d . . . . . 
H1A H 0.3005 -0.1421 0.0182 0.123 Uiso 1 1 calc R U . . . 
H1B H 0.3233 -0.0955 -0.0146 0.123 Uiso 1 1 calc R U . . . 
C5 C 0.1505(3) -0.0980(2) 0.06365(16) 0.1123(16) Uani 1 1 d . . . . . 
H5A H 0.1248 -0.0726 0.0849 0.135 Uiso 1 1 calc R U . . . 
H5B H 0.1737 -0.1278 0.0808 0.135 Uiso 1 1 calc R U . . . 
C2 C 0.1899(4) -0.1308(2) -0.02907(19) 0.130(2) Uani 1 1 d . . . . . 
H2A H 0.1663 -0.1015 -0.0468 0.157 Uiso 1 1 calc R U . . . 
H2B H 0.2159 -0.1567 -0.0498 0.157 Uiso 1 1 calc R U . . . 
C3 C 0.1059(4) -0.1541(2) -0.0026(2) 0.143(2) Uani 1 1 d . . . . . 
H3A H 0.0535 -0.1638 -0.0232 0.171 Uiso 1 1 calc R U . . . 
H3B H 0.1278 -0.1854 0.0128 0.171 Uiso 1 1 calc R U . . . 
C4 C 0.0684(3) -0.1154(3) 0.0313(2) 0.150(2) Uani 1 1 d . . . . . 
H4A H 0.0156 -0.1311 0.0486 0.180 Uiso 1 1 calc R U . . . 
H4B H 0.0423 -0.0853 0.0156 0.180 Uiso 1 1 calc R U . . . 
Cl2 Cl 0.52826(9) 0.41629(5) 0.18640(5) 0.1261(5) Uani 1 1 d . . . . . 
O3 O 0.07840(16) 0.36386(9) 0.11963(8) 0.0655(7) Uani 1 1 d . . . . . 
O4 O 0.10844(15) 0.26267(8) 0.26709(8) 0.0571(6) Uani 1 1 d . . . . . 
N7 N 0.14260(17) 0.14647(10) 0.20042(10) 0.0433(7) Uani 1 1 d . . . . . 
N6 N 0.13090(17) 0.25516(9) 0.19014(9) 0.0424(7) Uani 1 1 d . . . . . 
N8 N 0.14219(18) 0.09470(10) 0.20961(10) 0.0513(7) Uani 1 1 d . U . . . 
N5 N -0.03564(19) 0.31185(10) 0.15256(9) 0.0551(8) Uani 1 1 d . . . . . 
H5 H -0.0476 0.2908 0.1745 0.066 Uiso 1 1 calc R U . . . 
C50 C 0.1264(2) 0.17780(11) 0.23785(12) 0.0393(8) Uani 1 1 d . . . . . 
C48 C 0.1559(2) 0.16745(12) 0.15658(12) 0.0426(8) Uani 1 1 d . . . . . 
C51 C 0.1135(2) 0.14368(12) 0.27468(12) 0.0437(8) Uani 1 1 d . . . . . 
C36 C 0.1267(2) 0.31352(10) 0.18668(11) 0.0466(9) Uani 1 1 d . . . . . 
H36 H 0.0972 0.3251 0.2152 0.056 Uiso 1 1 calc R U . . . 
C43 C 0.1513(2) 0.22237(12) 0.15185(12) 0.0427(8) Uani 1 1 d . . . . . 
C49 C 0.1217(2) 0.23419(12) 0.23352(12) 0.0424(8) Uani 1 1 d . . . . . 
C56 C 0.1235(2) 0.09294(13) 0.25510(13) 0.0511(9) Uani 1 1 d . U . . . 
C37 C 0.2278(2) 0.33891(11) 0.18551(11) 0.0477(9) Uani 1 1 d . . . . . 
C44 C 0.1679(2) 0.24335(14) 0.10850(12) 0.0568(10) Uani 1 1 d . . . . . 
H44 H 0.1678 0.2793 0.1043 0.068 Uiso 1 1 calc R U . . . 
C35 C 0.0546(2) 0.33210(13) 0.14913(12) 0.0488(9) Uani 1 1 d . . . . . 
C52 C 0.0927(2) 0.14947(14) 0.32148(12) 0.0527(9) Uani 1 1 d . . . . . 
H52 H 0.0867 0.1823 0.3346 0.063 Uiso 1 1 calc R U . . . 
C34 C -0.1161(2) 0.32387(13) 0.12037(12) 0.0535(9) Uani 1 1 d . . . . . 
H34 H -0.1129 0.3610 0.1125 0.064 Uiso 1 1 calc R U . . . 
C47 C 0.1737(2) 0.13443(13) 0.11960(13) 0.0552(10) Uani 1 1 d . . . . . 
H47 H 0.1760 0.0985 0.1235 0.066 Uiso 1 1 calc R U . . . 
C55 C 0.1128(2) 0.04731(14) 0.28221(16) 0.0658(11) Uani 1 1 d . . . . . 
H55 H 0.1202 0.0141 0.2700 0.079 Uiso 1 1 calc R U . . . 
C53 C 0.0816(2) 0.10492(17) 0.34680(14) 0.0688(11) Uani 1 1 d . . . . . 
H53 H 0.0676 0.1079 0.3775 0.083 Uiso 1 1 calc R U . . . 
C46 C 0.1878(3) 0.15624(17) 0.07734(14) 0.0696(11) Uani 1 1 d . . . . . 
H46 H 0.1994 0.1349 0.0525 0.084 Uiso 1 1 calc R U . . . 
C38 C 0.2367(3) 0.39302(13) 0.18904(12) 0.0658(11) Uani 1 1 d . . . . . 
H38 H 0.1804 0.4134 0.1910 0.079 Uiso 1 1 calc R U . . . 
C42 C 0.3136(2) 0.30962(12) 0.18381(12) 0.0608(10) Uani 1 1 d . . . . . 
H42 H 0.3095 0.2735 0.1821 0.073 Uiso 1 1 calc R U . . . 
C45 C 0.1846(2) 0.21028(16) 0.07190(13) 0.0674(11) Uani 1 1 d . . . . . 
H45 H 0.1937 0.2245 0.0432 0.081 Uiso 1 1 calc R U . . . 
C54 C 0.0910(2) 0.05452(17) 0.32755(17) 0.0741(12) Uani 1 1 d . . . . . 
H54 H 0.0822 0.0254 0.3459 0.089 Uiso 1 1 calc R U . . . 
C29 C -0.1058(3) 0.29206(15) 0.07739(13) 0.0730(11) Uani 1 1 d . . . . . 
H29A H -0.1049 0.2552 0.0849 0.088 Uiso 1 1 calc R U . . . 
H29B H -0.0443 0.3006 0.0627 0.088 Uiso 1 1 calc R U . . . 
C32 C -0.3002(3) 0.32194(18) 0.11072(15) 0.0860(13) Uani 1 1 d . . . . . 
H32A H -0.3609 0.3119 0.1254 0.103 Uiso 1 1 calc R U . . . 
H32B H -0.3044 0.3588 0.1035 0.103 Uiso 1 1 calc R U . . . 
C33 C -0.2144(2) 0.31311(15) 0.14370(13) 0.0738(11) Uani 1 1 d . . . . . 
H33A H -0.2215 0.3360 0.1696 0.089 Uiso 1 1 calc R U . . . 
H33B H -0.2156 0.2774 0.1545 0.089 Uiso 1 1 calc R U . . . 
C41 C 0.4056(3) 0.33337(15) 0.18458(13) 0.0738(12) Uani 1 1 d . . . . . 
H41 H 0.4621 0.3131 0.1835 0.089 Uiso 1 1 calc R U . . . 
C30 C -0.1912(3) 0.30320(18) 0.04484(14) 0.0873(13) Uani 1 1 d . . . . . 
H30A H -0.1896 0.3396 0.0359 0.105 Uiso 1 1 calc R U . . . 
H30B H -0.1838 0.2821 0.0178 0.105 Uiso 1 1 calc R U . . . 
C40 C 0.4122(3) 0.38662(16) 0.18687(14) 0.0756(12) Uani 1 1 d . . . . . 
C39 C 0.3283(4) 0.41709(14) 0.18963(13) 0.0784(13) Uani 1 1 d . . . . . 
H39 H 0.3331 0.4532 0.1918 0.094 Uiso 1 1 calc R U . . . 
C31 C -0.2892(3) 0.29113(18) 0.06710(16) 0.0944(14) Uani 1 1 d . . . . . 
H31A H -0.3421 0.3000 0.0466 0.113 Uiso 1 1 calc R U . . . 
H31B H -0.2934 0.2541 0.0736 0.113 Uiso 1 1 calc R U . . . 
O5 O 0.0000 0.4244(3) 0.2500 0.269(4) Uani 1 2 d GS T P . . 
H5C H -0.0361 0.4496 0.2584 0.404 Uiso 0.5 1 d G U P . . 
H5D H 0.0396 0.4379 0.2312 0.404 Uiso 0.5 1 d G U P . . 
  
loop_ 
 _atom_site_aniso_label 
 _atom_site_aniso_U_11 
 _atom_site_aniso_U_22 
 _atom_site_aniso_U_33 
 _atom_site_aniso_U_23 
 _atom_site_aniso_U_13 
 _atom_site_aniso_U_12 
Cl1 0.0627(7) 0.1235(10) 0.1416(12) 0.0220(9) 0.0162(7) 0.0131(6) 
O2 0.102(2) 0.0435(14) 0.0544(18) 0.0041(13) 0.0060(14) -0.0047(13) 
O1 0.0715(17) 0.0512(15) 0.091(2) -0.0086(14) -0.0230(14) 0.0155(13) 
N2 0.0601(18) 0.0340(16) 0.043(2) -0.0016(14) -0.0016(14) 0.0004(12) 
N4 0.0490(18) 0.0451(17) 0.065(2) -0.0115(17) -0.0005(15) 0.0010(13) 
N3 0.0379(16) 0.0402(17) 0.054(2) -0.0036(16) -0.0027(13) 0.0017(12) 
N1 0.065(2) 0.0411(17) 0.087(3) -0.0039(16) -0.0331(17) 0.0045(14) 
C21 0.0364(19) 0.0384(19) 0.049(2) -0.0015(19) -0.0026(15) 0.0006(14) 
C15 0.0380(19) 0.042(2) 0.046(2) 0.0052(19) -0.0013(16) 0.0025(14) 
C20 0.0389(19) 0.037(2) 0.054(3) 0.0026(19) -0.0023(16) -0.0012(14) 
C23 0.0313(19) 0.056(2) 0.054(3) -0.006(2) -0.0040(16) 0.0038(15) 
C7 0.055(2) 0.041(2) 0.051(3) 0.0001(18) -0.0008(17) 0.0047(17) 
C9 0.060(2) 0.0358(19) 0.054(3) -0.0074(18) -0.008(2) 0.0019(16) 
C22 0.050(2) 0.044(2) 0.051(3) 0.002(2) -0.0034(17) -0.0016(16) 
C8 0.055(2) 0.0371(19) 0.049(3) 0.0011(17) -0.0062(18) 0.0034(15) 
C28 0.0347(19) 0.053(2) 0.067(3) -0.012(2) -0.0046(18) 0.0013(16) 
C16 0.066(2) 0.052(2) 0.052(3) 0.003(2) 0.0003(19) 0.0069(18) 
C19 0.053(2) 0.044(2) 0.066(3) 0.003(2) -0.0006(19) 0.0014(16) 
C24 0.042(2) 0.074(3) 0.053(3) -0.003(2) -0.0028(18) 0.0063(18) 
C6 0.063(3) 0.051(2) 0.069(3) -0.007(2) -0.019(2) 0.0008(18) 
C17 0.063(2) 0.064(3) 0.056(3) 0.012(2) 0.0063(18) 0.0104(19) 
C18 0.065(3) 0.050(2) 0.077(3) 0.016(2) 0.004(2) -0.0007(18) 
C14 0.057(3) 0.070(2) 0.058(3) 0.000(2) -0.006(2) 0.0112(19) 
C26 0.047(2) 0.104(4) 0.060(3) -0.027(3) -0.004(2) 0.009(2) 
C25 0.050(2) 0.094(3) 0.057(3) -0.004(2) -0.0058(19) 0.008(2) 
C27 0.048(2) 0.067(3) 0.081(3) -0.028(3) -0.005(2) 0.0075(18) 
C13 0.081(3) 0.071(3) 0.060(3) 0.003(2) 0.005(2) 0.012(2) 
C12 0.053(3) 0.065(2) 0.082(4) 0.003(2) 0.009(2) 0.0049(19) 
C10 0.061(3) 0.088(3) 0.075(3) -0.034(2) -0.013(2) 0.007(2) 
C11 0.059(3) 0.099(3) 0.096(4) -0.028(3) -0.016(3) 0.005(2) 
C1 0.082(3) 0.122(4) 0.104(4) -0.043(3) -0.006(3) -0.003(3) 
C5 0.085(3) 0.165(5) 0.086(4) -0.024(3) 0.002(3) -0.035(3) 
C2 0.120(5) 0.164(5) 0.108(5) -0.069(4) -0.035(4) 0.004(4) 
C3 0.110(5) 0.123(5) 0.195(7) -0.040(5) -0.046(4) -0.035(4) 
C4 0.070(4) 0.208(6) 0.172(6) -0.076(5) -0.005(4) -0.031(4) 
Cl2 0.1096(10) 0.1157(10) 0.1530(14) -0.0198(9) 0.0006(9) -0.0608(8) 
O3 0.0618(16) 0.0670(16) 0.0677(19) 0.0326(15) 0.0063(13) -0.0037(12) 
O4 0.0744(17) 0.0560(14) 0.0409(16) -0.0061(13) 0.0042(12) 0.0122(12) 
N7 0.0363(15) 0.0371(16) 0.056(2) -0.0016(16) -0.0072(13) 0.0006(12) 
N6 0.0500(17) 0.0368(16) 0.0404(19) 0.0020(14) 0.0039(13) 0.0029(11) 
N8 0.0483(17) 0.0398(16) 0.0657(17) 0.0003(16) -0.0094(14) -0.0005(13) 
N5 0.054(2) 0.0590(18) 0.052(2) 0.0225(15) 0.0022(15) -0.0006(14) 
C50 0.0336(18) 0.0386(19) 0.046(2) -0.0019(18) -0.0038(15) -0.0005(13) 
C48 0.0349(19) 0.050(2) 0.043(2) -0.0014(19) 0.0010(15) -0.0003(15) 
C51 0.0325(18) 0.045(2) 0.053(3) 0.0105(19) -0.0031(16) -0.0025(15) 
C36 0.056(2) 0.0378(19) 0.046(2) 0.0002(16) 0.0050(17) 0.0064(15) 
C43 0.0397(19) 0.047(2) 0.041(2) 0.0006(18) 0.0053(15) 0.0006(15) 
C49 0.0377(19) 0.048(2) 0.042(2) 0.0006(19) -0.0014(16) 0.0033(15) 
C56 0.040(2) 0.047(2) 0.0662(18) 0.015(2) -0.0099(17) -0.0048(15) 
C37 0.058(2) 0.037(2) 0.048(2) -0.0025(16) -0.0035(17) 0.0023(16) 
C44 0.064(2) 0.058(2) 0.048(3) 0.000(2) 0.0084(18) 0.0026(17) 
C35 0.055(2) 0.044(2) 0.048(3) 0.0026(19) 0.0048(18) 0.0041(17) 
C52 0.041(2) 0.063(2) 0.054(3) 0.014(2) -0.0037(17) 0.0012(16) 
C34 0.049(2) 0.056(2) 0.055(3) 0.015(2) 0.0012(19) 0.0032(17) 
C47 0.053(2) 0.053(2) 0.059(3) -0.018(2) 0.0008(19) 0.0044(17) 
C55 0.056(2) 0.052(2) 0.089(4) 0.016(2) -0.008(2) -0.0021(17) 
C53 0.054(2) 0.085(3) 0.067(3) 0.028(3) -0.007(2) -0.003(2) 
C46 0.069(3) 0.088(3) 0.053(3) -0.027(2) 0.006(2) 0.002(2) 
C38 0.082(3) 0.046(2) 0.069(3) -0.007(2) -0.016(2) 0.002(2) 
C42 0.060(3) 0.040(2) 0.083(3) -0.0057(19) 0.000(2) -0.0017(18) 
C45 0.071(3) 0.086(3) 0.045(3) -0.004(2) 0.0116(19) 0.011(2) 
C54 0.060(3) 0.073(3) 0.089(4) 0.040(3) -0.007(2) -0.008(2) 
C29 0.072(3) 0.091(3) 0.056(3) 0.002(2) 0.001(2) 0.008(2) 
C32 0.059(3) 0.118(4) 0.081(4) 0.026(3) 0.002(2) 0.005(2) 
C33 0.056(3) 0.101(3) 0.064(3) 0.011(2) 0.006(2) 0.004(2) 
C41 0.059(3) 0.062(3) 0.100(4) -0.011(2) 0.001(2) -0.008(2) 
C30 0.081(3) 0.117(3) 0.064(3) 0.005(3) -0.010(2) -0.002(3) 
C40 0.079(3) 0.070(3) 0.078(3) -0.008(2) -0.010(2) -0.026(2) 
C39 0.118(4) 0.043(2) 0.074(3) -0.007(2) -0.020(3) -0.016(3) 
C31 0.077(3) 0.125(4) 0.082(4) 0.020(3) -0.018(3) -0.016(3) 
O5 0.301(12) 0.180(7) 0.326(14) 0.000 0.156(9) 0.000 
  
_geom_special_details 
; 
 All esds (except the esd in the dihedral angle between two l.s. planes) 
 are estimated using the full covariance matrix.  The cell esds are taken 
 into account individually in the estimation of esds in distances, angles 
 and torsion angles; correlations between esds in cell parameters are only 
 used when they are defined by crystal symmetry.  An approximate (isotropic) 
 treatment of cell esds is used for estimating esds involving l.s. planes. 
; 
  
loop_ 
 _geom_bond_atom_site_label_1 
 _geom_bond_atom_site_label_2 
 _geom_bond_distance 
 _geom_bond_site_symmetry_2 
 _geom_bond_publ_flag 
Cl1 C12 1.753(4) . ? 
O2 C22 1.242(4) . ? 
O1 C7 1.233(3) . ? 
N2 C22 1.407(4) . ? 
N2 C15 1.426(4) . ? 
N2 C8 1.498(4) . ? 
N4 N3 1.367(3) . ? 
N4 C28 1.372(4) . ? 
N3 C21 1.379(4) . ? 
N3 C20 1.412(4) . ? 
N1 C7 1.342(4) . ? 
N1 C6 1.479(4) . ? 
N1 H1 0.8600 . ? 
C21 C23 1.413(4) . ? 
C21 C22 1.443(4) . ? 
C15 C16 1.407(4) . ? 
C15 C20 1.410(4) . ? 
C20 C19 1.399(4) . ? 
C23 C24 1.419(4) . ? 
C23 C28 1.435(4) . ? 
C7 C8 1.543(4) . ? 
C9 C14 1.381(5) . ? 
C9 C10 1.386(5) . ? 
C9 C8 1.536(4) . ? 
C8 H8 0.9800 . ? 
C28 C27 1.433(5) . ? 
C16 C17 1.392(4) . ? 
C16 H16 0.9300 . ? 
C19 C18 1.377(5) . ? 
C19 H19 0.9300 . ? 
C24 C25 1.372(5) . ? 
C24 H24 0.9300 . ? 
C6 C5 1.500(5) . ? 
C6 C1 1.504(5) . ? 
C6 H6 0.9800 . ? 
C17 C18 1.406(4) . ? 
C17 H17 0.9300 . ? 
C18 H18 0.9300 . ? 
C14 C13 1.402(5) . ? 
C14 H14 0.9300 . ? 
C26 C27 1.374(5) . ? 
C26 C25 1.424(5) . ? 
C26 H26 0.9300 . ? 
C25 H25 0.9300 . ? 
C27 H27 0.9300 . ? 
C13 C12 1.376(5) . ? 
C13 H13 0.9300 . ? 
C12 C11 1.369(5) . ? 
C10 C11 1.398(5) . ? 
C10 H10 0.9300 . ? 
C11 H11 0.9300 . ? 
C1 C2 1.543(6) . ? 
C1 H1A 0.9700 . ? 
C1 H1B 0.9700 . ? 
C5 C4 1.539(6) . ? 
C5 H5A 0.9700 . ? 
C5 H5B 0.9700 . ? 
C2 C3 1.510(7) . ? 
C2 H2A 0.9700 . ? 
C2 H2B 0.9700 . ? 
C3 C4 1.499(7) . ? 
C3 H3A 0.9700 . ? 
C3 H3B 0.9700 . ? 
C4 H4A 0.9700 . ? 
C4 H4B 0.9700 . ? 
Cl2 C40 1.756(4) . ? 
O3 C35 1.236(4) . ? 
O4 C49 1.245(4) . ? 
N7 N8 1.355(3) . ? 
N7 C50 1.384(4) . ? 
N7 C48 1.414(4) . ? 
N6 C49 1.395(4) . ? 
N6 C43 1.437(4) . ? 
N6 C36 1.501(4) . ? 
N8 C56 1.369(4) . ? 
N5 C35 1.340(4) . ? 
N5 C34 1.485(4) . ? 
N5 H5 0.8600 . ? 
C50 C51 1.407(4) . ? 
C50 C49 1.453(4) . ? 
C48 C47 1.403(4) . ? 
C48 C43 1.416(4) . ? 
C51 C52 1.419(4) . ? 
C51 C56 1.430(4) . ? 
C36 C37 1.525(4) . ? 
C36 C35 1.557(4) . ? 
C36 H36 0.9800 . ? 
C43 C44 1.408(4) . ? 
C56 C55 1.425(5) . ? 
C37 C42 1.392(4) . ? 
C37 C38 1.397(4) . ? 
C44 C45 1.393(4) . ? 
C44 H44 0.9300 . ? 
C52 C53 1.374(4) . ? 
C52 H52 0.9300 . ? 
C34 C29 1.515(5) . ? 
C34 C33 1.533(5) . ? 
C34 H34 0.9800 . ? 
C47 C46 1.381(5) . ? 
C47 H47 0.9300 . ? 
C55 C54 1.384(5) . ? 
C55 H55 0.9300 . ? 
C53 C54 1.418(5) . ? 
C53 H53 0.9300 . ? 
C46 C45 1.395(5) . ? 
C46 H46 0.9300 . ? 
C38 C39 1.394(5) . ? 
C38 H38 0.9300 . ? 
C42 C41 1.395(4) . ? 
C42 H42 0.9300 . ? 
C45 H45 0.9300 . ? 
C54 H54 0.9300 . ? 
C29 C30 1.537(5) . ? 
C29 H29A 0.9700 . ? 
C29 H29B 0.9700 . ? 
C32 C31 1.519(5) . ? 
C32 C33 1.540(5) . ? 
C32 H32A 0.9700 . ? 
C32 H32B 0.9700 . ? 
C33 H33A 0.9700 . ? 
C33 H33B 0.9700 . ? 
C41 C40 1.370(5) . ? 
C41 H41 0.9300 . ? 
C30 C31 1.522(5) . ? 
C30 H30A 0.9700 . ? 
C30 H30B 0.9700 . ? 
C40 C39 1.389(5) . ? 
C39 H39 0.9300 . ? 
C31 H31A 0.9700 . ? 
C31 H31B 0.9700 . ? 
O5 H5C 0.8501 . ? 
O5 H5D 0.8499 . ? 
  
loop_ 
 _geom_angle_atom_site_label_1 
 _geom_angle_atom_site_label_2 
 _geom_angle_atom_site_label_3 
 _geom_angle 
 _geom_angle_site_symmetry_1 
 _geom_angle_site_symmetry_3 
 _geom_angle_publ_flag 
C22 N2 C15 121.4(3) . . ? 
C22 N2 C8 115.7(3) . . ? 
C15 N2 C8 122.9(3) . . ? 
N3 N4 C28 102.8(3) . . ? 
N4 N3 C21 114.9(3) . . ? 
N4 N3 C20 122.7(3) . . ? 
C21 N3 C20 122.4(3) . . ? 
C7 N1 C6 123.8(3) . . ? 
C7 N1 H1 118.1 . . ? 
C6 N1 H1 118.1 . . ? 
N3 C21 C23 105.3(3) . . ? 
N3 C21 C22 121.6(3) . . ? 
C23 C21 C22 133.1(3) . . ? 
C16 C15 C20 116.6(3) . . ? 
C16 C15 N2 122.0(3) . . ? 
C20 C15 N2 121.4(3) . . ? 
C19 C20 C15 122.5(3) . . ? 
C19 C20 N3 120.6(3) . . ? 
C15 C20 N3 116.8(3) . . ? 
C21 C23 C24 134.5(3) . . ? 
C21 C23 C28 104.7(3) . . ? 
C24 C23 C28 120.8(3) . . ? 
O1 C7 N1 124.0(3) . . ? 
O1 C7 C8 121.9(3) . . ? 
N1 C7 C8 114.1(3) . . ? 
C14 C9 C10 117.7(3) . . ? 
C14 C9 C8 125.1(3) . . ? 
C10 C9 C8 117.2(4) . . ? 
O2 C22 N2 121.9(3) . . ? 
O2 C22 C21 121.8(3) . . ? 
N2 C22 C21 116.3(3) . . ? 
N2 C8 C9 111.1(2) . . ? 
N2 C8 C7 110.7(2) . . ? 
C9 C8 C7 118.3(3) . . ? 
N2 C8 H8 105.2 . . ? 
C9 C8 H8 105.2 . . ? 
C7 C8 H8 105.2 . . ? 
N4 C28 C27 127.3(3) . . ? 
N4 C28 C23 112.2(3) . . ? 
C27 C28 C23 120.4(4) . . ? 
C17 C16 C15 121.2(3) . . ? 
C17 C16 H16 119.4 . . ? 
C15 C16 H16 119.4 . . ? 
C18 C19 C20 119.5(3) . . ? 
C18 C19 H19 120.2 . . ? 
C20 C19 H19 120.2 . . ? 
C25 C24 C23 117.8(4) . . ? 
C25 C24 H24 121.1 . . ? 
C23 C24 H24 121.1 . . ? 
N1 C6 C5 111.0(3) . . ? 
N1 C6 C1 110.5(3) . . ? 
C5 C6 C1 110.5(3) . . ? 
N1 C6 H6 108.2 . . ? 
C5 C6 H6 108.2 . . ? 
C1 C6 H6 108.2 . . ? 
C16 C17 C18 120.6(4) . . ? 
C16 C17 H17 119.7 . . ? 
C18 C17 H17 119.7 . . ? 
C19 C18 C17 119.6(3) . . ? 
C19 C18 H18 120.2 . . ? 
C17 C18 H18 120.2 . . ? 
C9 C14 C13 121.5(4) . . ? 
C9 C14 H14 119.2 . . ? 
C13 C14 H14 119.2 . . ? 
C27 C26 C25 123.1(4) . . ? 
C27 C26 H26 118.5 . . ? 
C25 C26 H26 118.5 . . ? 
C24 C25 C26 121.3(4) . . ? 
C24 C25 H25 119.4 . . ? 
C26 C25 H25 119.4 . . ? 
C26 C27 C28 116.6(4) . . ? 
C26 C27 H27 121.7 . . ? 
C28 C27 H27 121.7 . . ? 
C12 C13 C14 119.0(4) . . ? 
C12 C13 H13 120.5 . . ? 
C14 C13 H13 120.5 . . ? 
C11 C12 C13 120.8(4) . . ? 
C11 C12 Cl1 119.9(3) . . ? 
C13 C12 Cl1 119.3(4) . . ? 
C9 C10 C11 121.3(4) . . ? 
C9 C10 H10 119.3 . . ? 
C11 C10 H10 119.3 . . ? 
C12 C11 C10 119.4(4) . . ? 
C12 C11 H11 120.3 . . ? 
C10 C11 H11 120.3 . . ? 
C6 C1 C2 111.7(4) . . ? 
C6 C1 H1A 109.3 . . ? 
C2 C1 H1A 109.3 . . ? 
C6 C1 H1B 109.3 . . ? 
C2 C1 H1B 109.3 . . ? 
H1A C1 H1B 107.9 . . ? 
C6 C5 C4 110.8(4) . . ? 
C6 C5 H5A 109.5 . . ? 
C4 C5 H5A 109.5 . . ? 
C6 C5 H5B 109.5 . . ? 
C4 C5 H5B 109.5 . . ? 
H5A C5 H5B 108.1 . . ? 
C3 C2 C1 110.9(5) . . ? 
C3 C2 H2A 109.5 . . ? 
C1 C2 H2A 109.5 . . ? 
C3 C2 H2B 109.5 . . ? 
C1 C2 H2B 109.5 . . ? 
H2A C2 H2B 108.1 . . ? 
C4 C3 C2 110.0(4) . . ? 
C4 C3 H3A 109.7 . . ? 
C2 C3 H3A 109.7 . . ? 
C4 C3 H3B 109.7 . . ? 
C2 C3 H3B 109.7 . . ? 
H3A C3 H3B 108.2 . . ? 
C3 C4 C5 111.1(4) . . ? 
C3 C4 H4A 109.4 . . ? 
C5 C4 H4A 109.4 . . ? 
C3 C4 H4B 109.4 . . ? 
C5 C4 H4B 109.4 . . ? 
H4A C4 H4B 108.0 . . ? 
N8 N7 C50 114.1(3) . . ? 
N8 N7 C48 123.8(3) . . ? 
C50 N7 C48 122.1(3) . . ? 
C49 N6 C43 121.0(3) . . ? 
C49 N6 C36 116.3(3) . . ? 
C43 N6 C36 122.5(3) . . ? 
N7 N8 C56 103.3(3) . . ? 
C35 N5 C34 123.4(3) . . ? 
C35 N5 H5 118.3 . . ? 
C34 N5 H5 118.3 . . ? 
N7 C50 C51 106.1(3) . . ? 
N7 C50 C49 120.9(3) . . ? 
C51 C50 C49 133.0(3) . . ? 
C47 C48 N7 120.4(3) . . ? 
C47 C48 C43 122.1(3) . . ? 
N7 C48 C43 117.6(3) . . ? 
C50 C51 C52 135.5(3) . . ? 
C50 C51 C56 103.9(3) . . ? 
C52 C51 C56 120.5(3) . . ? 
N6 C36 C37 113.1(2) . . ? 
N6 C36 C35 112.2(2) . . ? 
C37 C36 C35 115.1(3) . . ? 
N6 C36 H36 105.1 . . ? 
C37 C36 H36 105.1 . . ? 
C35 C36 H36 105.1 . . ? 
C44 C43 C48 117.5(3) . . ? 
C44 C43 N6 121.6(3) . . ? 
C48 C43 N6 120.9(3) . . ? 
O4 C49 N6 121.2(3) . . ? 
O4 C49 C50 121.3(3) . . ? 
N6 C49 C50 117.4(3) . . ? 
N8 C56 C55 126.7(3) . . ? 
N8 C56 C51 112.6(3) . . ? 
C55 C56 C51 120.6(4) . . ? 
C42 C37 C38 117.7(3) . . ? 
C42 C37 C36 122.1(3) . . ? 
C38 C37 C36 120.1(3) . . ? 
C45 C44 C43 120.0(3) . . ? 
C45 C44 H44 120.0 . . ? 
C43 C44 H44 120.0 . . ? 
O3 C35 N5 123.4(3) . . ? 
O3 C35 C36 122.5(3) . . ? 
N5 C35 C36 114.1(3) . . ? 
C53 C52 C51 117.7(3) . . ? 
C53 C52 H52 121.1 . . ? 
C51 C52 H52 121.1 . . ? 
N5 C34 C29 110.9(3) . . ? 
N5 C34 C33 108.8(3) . . ? 
C29 C34 C33 111.1(3) . . ? 
N5 C34 H34 108.7 . . ? 
C29 C34 H34 108.7 . . ? 
C33 C34 H34 108.7 . . ? 
C46 C47 C48 118.9(3) . . ? 
C46 C47 H47 120.5 . . ? 
C48 C47 H47 120.5 . . ? 
C54 C55 C56 117.1(4) . . ? 
C54 C55 H55 121.4 . . ? 
C56 C55 H55 121.4 . . ? 
C52 C53 C54 122.0(4) . . ? 
C52 C53 H53 119.0 . . ? 
C54 C53 H53 119.0 . . ? 
C47 C46 C45 120.1(4) . . ? 
C47 C46 H46 119.9 . . ? 
C45 C46 H46 119.9 . . ? 
C39 C38 C37 121.3(3) . . ? 
C39 C38 H38 119.4 . . ? 
C37 C38 H38 119.4 . . ? 
C37 C42 C41 121.4(3) . . ? 
C37 C42 H42 119.3 . . ? 
C41 C42 H42 119.3 . . ? 
C44 C45 C46 121.3(4) . . ? 
C44 C45 H45 119.3 . . ? 
C46 C45 H45 119.3 . . ? 
C55 C54 C53 122.0(4) . . ? 
C55 C54 H54 119.0 . . ? 
C53 C54 H54 119.0 . . ? 
C34 C29 C30 110.7(3) . . ? 
C34 C29 H29A 109.5 . . ? 
C30 C29 H29A 109.5 . . ? 
C34 C29 H29B 109.5 . . ? 
C30 C29 H29B 109.5 . . ? 
H29A C29 H29B 108.1 . . ? 
C31 C32 C33 112.7(3) . . ? 
C31 C32 H32A 109.1 . . ? 
C33 C32 H32A 109.1 . . ? 
C31 C32 H32B 109.1 . . ? 
C33 C32 H32B 109.1 . . ? 
H32A C32 H32B 107.8 . . ? 
C34 C33 C32 110.8(3) . . ? 
C34 C33 H33A 109.5 . . ? 
C32 C33 H33A 109.5 . . ? 
C34 C33 H33B 109.5 . . ? 
C32 C33 H33B 109.5 . . ? 
H33A C33 H33B 108.1 . . ? 
C40 C41 C42 119.7(3) . . ? 
C40 C41 H41 120.2 . . ? 
C42 C41 H41 120.2 . . ? 
C31 C30 C29 111.0(4) . . ? 
C31 C30 H30A 109.4 . . ? 
C29 C30 H30A 109.4 . . ? 
C31 C30 H30B 109.4 . . ? 
C29 C30 H30B 109.4 . . ? 
H30A C30 H30B 108.0 . . ? 
C41 C40 C39 120.6(4) . . ? 
C41 C40 Cl2 119.4(3) . . ? 
C39 C40 Cl2 120.0(3) . . ? 
C40 C39 C38 119.3(3) . . ? 
C40 C39 H39 120.3 . . ? 
C38 C39 H39 120.3 . . ? 
C32 C31 C30 110.3(3) . . ? 
C32 C31 H31A 109.6 . . ? 
C30 C31 H31A 109.6 . . ? 
C32 C31 H31B 109.6 . . ? 
C30 C31 H31B 109.6 . . ? 
H31A C31 H31B 108.1 . . ? 
H5C O5 H5D 104.5 . . ? 
  
loop_ 
 _geom_torsion_atom_site_label_1 
 _geom_torsion_atom_site_label_2 
 _geom_torsion_atom_site_label_3 
 _geom_torsion_atom_site_label_4 
 _geom_torsion 
 _geom_torsion_site_symmetry_1 
 _geom_torsion_site_symmetry_2 
 _geom_torsion_site_symmetry_3 
 _geom_torsion_site_symmetry_4 
 _geom_torsion_publ_flag 
C28 N4 N3 C21 0.6(3) . . . . ? 
C28 N4 N3 C20 -177.5(2) . . . . ? 
N4 N3 C21 C23 -0.8(3) . . . . ? 
C20 N3 C21 C23 177.3(2) . . . . ? 
N4 N3 C21 C22 179.0(2) . . . . ? 
C20 N3 C21 C22 -2.9(4) . . . . ? 
C22 N2 C15 C16 176.2(3) . . . . ? 
C8 N2 C15 C16 -2.1(4) . . . . ? 
C22 N2 C15 C20 -3.1(4) . . . . ? 
C8 N2 C15 C20 178.7(3) . . . . ? 
C16 C15 C20 C19 0.8(4) . . . . ? 
N2 C15 C20 C19 -179.9(3) . . . . ? 
C16 C15 C20 N3 -178.2(3) . . . . ? 
N2 C15 C20 N3 1.0(4) . . . . ? 
N4 N3 C20 C19 0.8(4) . . . . ? 
C21 N3 C20 C19 -177.2(3) . . . . ? 
N4 N3 C20 C15 179.9(2) . . . . ? 
C21 N3 C20 C15 1.9(4) . . . . ? 
N3 C21 C23 C24 -179.4(3) . . . . ? 
C22 C21 C23 C24 0.9(6) . . . . ? 
N3 C21 C23 C28 0.6(3) . . . . ? 
C22 C21 C23 C28 -179.1(3) . . . . ? 
C6 N1 C7 O1 -0.9(6) . . . . ? 
C6 N1 C7 C8 178.4(3) . . . . ? 
C15 N2 C22 O2 -177.3(3) . . . . ? 
C8 N2 C22 O2 1.1(4) . . . . ? 
C15 N2 C22 C21 2.1(4) . . . . ? 
C8 N2 C22 C21 -179.5(2) . . . . ? 
N3 C21 C22 O2 -179.8(3) . . . . ? 
C23 C21 C22 O2 -0.1(5) . . . . ? 
N3 C21 C22 N2 0.8(4) . . . . ? 
C23 C21 C22 N2 -179.5(3) . . . . ? 
C22 N2 C8 C9 -113.7(3) . . . . ? 
C15 N2 C8 C9 64.7(3) . . . . ? 
C22 N2 C8 C7 112.7(3) . . . . ? 
C15 N2 C8 C7 -68.9(3) . . . . ? 
C14 C9 C8 N2 -124.5(3) . . . . ? 
C10 C9 C8 N2 56.1(4) . . . . ? 
C14 C9 C8 C7 5.2(5) . . . . ? 
C10 C9 C8 C7 -174.2(3) . . . . ? 
O1 C7 C8 N2 13.8(5) . . . . ? 
N1 C7 C8 N2 -165.5(3) . . . . ? 
O1 C7 C8 C9 -116.1(3) . . . . ? 
N1 C7 C8 C9 64.7(4) . . . . ? 
N3 N4 C28 C27 179.8(3) . . . . ? 
N3 N4 C28 C23 -0.2(3) . . . . ? 
C21 C23 C28 N4 -0.3(3) . . . . ? 
C24 C23 C28 N4 179.7(3) . . . . ? 
C21 C23 C28 C27 179.8(3) . . . . ? 
C24 C23 C28 C27 -0.2(4) . . . . ? 
C20 C15 C16 C17 -0.5(4) . . . . ? 
N2 C15 C16 C17 -179.8(3) . . . . ? 
C15 C20 C19 C18 -0.1(5) . . . . ? 
N3 C20 C19 C18 178.9(3) . . . . ? 
C21 C23 C24 C25 178.9(3) . . . . ? 
C28 C23 C24 C25 -1.1(4) . . . . ? 
C7 N1 C6 C5 -101.6(4) . . . . ? 
C7 N1 C6 C1 135.4(4) . . . . ? 
C15 C16 C17 C18 -0.5(5) . . . . ? 
C20 C19 C18 C17 -0.9(5) . . . . ? 
C16 C17 C18 C19 1.2(5) . . . . ? 
C10 C9 C14 C13 -4.4(5) . . . . ? 
C8 C9 C14 C13 176.2(3) . . . . ? 
C23 C24 C25 C26 1.4(5) . . . . ? 
C27 C26 C25 C24 -0.5(5) . . . . ? 
C25 C26 C27 C28 -0.8(5) . . . . ? 
N4 C28 C27 C26 -178.8(3) . . . . ? 
C23 C28 C27 C26 1.1(4) . . . . ? 
C9 C14 C13 C12 0.4(5) . . . . ? 
C14 C13 C12 C11 3.5(6) . . . . ? 
C14 C13 C12 Cl1 -177.4(3) . . . . ? 
C14 C9 C10 C11 4.8(5) . . . . ? 
C8 C9 C10 C11 -175.7(3) . . . . ? 
C13 C12 C11 C10 -3.2(6) . . . . ? 
Cl1 C12 C11 C10 177.8(3) . . . . ? 
C9 C10 C11 C12 -1.1(6) . . . . ? 
N1 C6 C1 C2 178.6(4) . . . . ? 
C5 C6 C1 C2 55.4(5) . . . . ? 
N1 C6 C5 C4 -179.2(4) . . . . ? 
C1 C6 C5 C4 -56.2(5) . . . . ? 
C6 C1 C2 C3 -55.6(6) . . . . ? 
C1 C2 C3 C4 56.2(6) . . . . ? 
C2 C3 C4 C5 -57.6(7) . . . . ? 
C6 C5 C4 C3 58.1(7) . . . . ? 
C50 N7 N8 C56 0.8(3) . . . . ? 
C48 N7 N8 C56 -177.8(2) . . . . ? 
N8 N7 C50 C51 -0.5(3) . . . . ? 
C48 N7 C50 C51 178.1(2) . . . . ? 
N8 N7 C50 C49 -178.2(2) . . . . ? 
C48 N7 C50 C49 0.4(4) . . . . ? 
N8 N7 C48 C47 -2.5(4) . . . . ? 
C50 N7 C48 C47 179.0(3) . . . . ? 
N8 N7 C48 C43 177.9(2) . . . . ? 
C50 N7 C48 C43 -0.6(4) . . . . ? 
N7 C50 C51 C52 -178.4(3) . . . . ? 
C49 C50 C51 C52 -1.0(6) . . . . ? 
N7 C50 C51 C56 -0.1(3) . . . . ? 
C49 C50 C51 C56 177.3(3) . . . . ? 
C49 N6 C36 C37 96.4(3) . . . . ? 
C43 N6 C36 C37 -78.6(3) . . . . ? 
C49 N6 C36 C35 -131.3(3) . . . . ? 
C43 N6 C36 C35 53.7(4) . . . . ? 
C47 C48 C43 C44 -1.7(4) . . . . ? 
N7 C48 C43 C44 177.8(3) . . . . ? 
C47 C48 C43 N6 178.7(3) . . . . ? 
N7 C48 C43 N6 -1.7(4) . . . . ? 
C49 N6 C43 C44 -175.2(3) . . . . ? 
C36 N6 C43 C44 -0.4(4) . . . . ? 
C49 N6 C43 C48 4.4(4) . . . . ? 
C36 N6 C43 C48 179.1(3) . . . . ? 
C43 N6 C49 O4 176.8(3) . . . . ? 
C36 N6 C49 O4 1.7(4) . . . . ? 
C43 N6 C49 C50 -4.4(4) . . . . ? 
C36 N6 C49 C50 -179.5(2) . . . . ? 
N7 C50 C49 O4 -179.1(3) . . . . ? 
C51 C50 C49 O4 3.9(5) . . . . ? 
N7 C50 C49 N6 2.1(4) . . . . ? 
C51 C50 C49 N6 -174.9(3) . . . . ? 
N7 N8 C56 C55 178.4(3) . . . . ? 
N7 N8 C56 C51 -0.8(3) . . . . ? 
C50 C51 C56 N8 0.6(3) . . . . ? 
C52 C51 C56 N8 179.2(3) . . . . ? 
C50 C51 C56 C55 -178.7(3) . . . . ? 
C52 C51 C56 C55 -0.1(4) . . . . ? 
N6 C36 C37 C42 5.3(4) . . . . ? 
C35 C36 C37 C42 -125.5(3) . . . . ? 
N6 C36 C37 C38 -170.6(3) . . . . ? 
C35 C36 C37 C38 58.6(4) . . . . ? 
C48 C43 C44 C45 2.3(4) . . . . ? 
N6 C43 C44 C45 -178.1(3) . . . . ? 
C34 N5 C35 O3 2.2(5) . . . . ? 
C34 N5 C35 C36 -179.7(3) . . . . ? 
N6 C36 C35 O3 -129.0(3) . . . . ? 
C37 C36 C35 O3 2.2(4) . . . . ? 
N6 C36 C35 N5 52.9(4) . . . . ? 
C37 C36 C35 N5 -175.9(3) . . . . ? 
C50 C51 C52 C53 177.4(3) . . . . ? 
C56 C51 C52 C53 -0.7(4) . . . . ? 
C35 N5 C34 C29 80.0(4) . . . . ? 
C35 N5 C34 C33 -157.5(3) . . . . ? 
N7 C48 C47 C46 -179.1(3) . . . . ? 
C43 C48 C47 C46 0.5(4) . . . . ? 
N8 C56 C55 C54 -178.1(3) . . . . ? 
C51 C56 C55 C54 1.1(4) . . . . ? 
C51 C52 C53 C54 0.4(5) . . . . ? 
C48 C47 C46 C45 0.3(5) . . . . ? 
C42 C37 C38 C39 1.7(5) . . . . ? 
C36 C37 C38 C39 177.8(3) . . . . ? 
C38 C37 C42 C41 -1.4(5) . . . . ? 
C36 C37 C42 C41 -177.4(3) . . . . ? 
C43 C44 C45 C46 -1.7(5) . . . . ? 
C47 C46 C45 C44 0.4(5) . . . . ? 
C56 C55 C54 C53 -1.4(5) . . . . ? 
C52 C53 C54 C55 0.7(5) . . . . ? 
N5 C34 C29 C30 178.0(3) . . . . ? 
C33 C34 C29 C30 56.9(4) . . . . ? 
N5 C34 C33 C32 -176.7(3) . . . . ? 
C29 C34 C33 C32 -54.3(4) . . . . ? 
C31 C32 C33 C34 53.7(4) . . . . ? 
C37 C42 C41 C40 -0.3(6) . . . . ? 
C34 C29 C30 C31 -58.2(5) . . . . ? 
C42 C41 C40 C39 1.7(6) . . . . ? 
C42 C41 C40 Cl2 -178.4(3) . . . . ? 
C41 C40 C39 C38 -1.4(6) . . . . ? 
Cl2 C40 C39 C38 178.7(3) . . . . ? 
C37 C38 C39 C40 -0.3(6) . . . . ? 
C33 C32 C31 C30 -54.8(5) . . . . ? 
C29 C30 C31 C32 56.5(5) . . . . ? 
  
loop_ 
 _geom_hbond_atom_site_label_D 
 _geom_hbond_atom_site_label_H 
 _geom_hbond_atom_site_label_A 
 _geom_hbond_distance_DH 
 _geom_hbond_distance_HA 
 _geom_hbond_distance_DA 
 _geom_hbond_angle_DHA 
 _geom_hbond_site_symmetry_A 
O5 H5D O2  0.85 2.29 3.049(6) 149.0 7_665 
O5 H5C O2  0.85 2.21 3.049(6) 168.2 6_566 
C44 H44 O3  0.93 2.53 3.339(5) 145.7 . 
C36 H36 O4  0.98 2.22 2.721(4) 110.2 . 
N5 H5 O4  0.86 2.05 2.865(4) 159.2 4 
C13 H13 O1  0.93 2.59 3.457(6) 154.7 5_655 
C8 H8 O2  0.98 2.18 2.729(5) 113.7 . 
N1 H1 O3  0.86 2.06 2.898(4) 164.0 7_655 
N1 H1 O3  0.86 2.06 2.898(4) 164.0 7_655 
C8 H8 O2  0.98 2.18 2.729(5) 113.7 . 
C13 H13 O1  0.93 2.59 3.457(6) 154.7 5_655 
N5 H5 O4  0.86 2.05 2.865(4) 159.2 4 
C36 H36 O4  0.98 2.22 2.721(4) 110.2 . 
C44 H44 O3  0.93 2.53 3.339(5) 145.7 . 
  
_refine_diff_density_max    0.268 
_refine_diff_density_min   -0.293 
_refine_diff_density_rms    0.042 
  
_shelx_res_file 
; 
  
    1.res created by SHELXL-2014/7 
  
TITL 1_a.res in P-1 Pbcn 
CELL 0.71073 13.644 25.64 29.54 90 90 90 
ZERR 8 0.012 0.02 0.03 0 0 0 
LATT 1 
SYMM 0.5-X,0.5-Y,0.5+Z 
SYMM 0.5+X,0.5-Y,-Z 
SYMM -X,+Y,0.5-Z 
SFAC 
SFAC C   2.3100 20.8440  1.0200 10.2080  1.5890  0.5690  0.8650 51.6510  = 
        0.2160  0.0030  0.0020 11.5000 0.680 12.01000 
SFAC 
SFAC H   0.4930 10.5110  0.3230 26.1260  0.1400  3.1420  0.0410 57.8000  = 
        0.0030  0.0000  0.0000  0.6240 0.350  1.00800 
SFAC 
SFAC Cl 11.4600  0.0100  7.1960  1.1660  6.2560 18.5190  1.6460 47.7780  = 
       -9.5570  0.1480  0.1590 678.0000 0.990 35.45000 
SFAC 
SFAC N  12.2130  0.0060  3.1320  9.8930  2.0130 28.9980  1.1660  0.5830  = 
       -11.5290  0.0060  0.0030 19.6000 0.680 14.01000 
SFAC 
SFAC O   3.0490 13.2770  2.2870  5.7010  1.5460  0.3240  0.8670 32.9090  = 
        0.2510  0.0110  0.0060 32.5000 0.680 16.00000 
UNIT 448 408 16 64 36 
OMIT 0 0 2 
OMIT 4 0 0 
OMIT 1 0 2 
OMIT 1 1 2 
OMIT 1 2 1 
OMIT 4 0 2 
OMIT 1 3 3 
OMIT 0 2 2 
OMIT 0 2 3 
OMIT 0 2 4 
OMIT 3 2 4 
OMIT 1 5 0 
OMIT 1 3 0 
OMIT 3 5 0 
OMIT 2 4 1 
OMIT 1 2 5 
OMIT 0 0 8 
OMIT 0 2 0 
OMIT 2 2 1 
OMIT 0 4 6 
OMIT 3 1 4 
OMIT 2 3 4 
OMIT   0.00  50.00 
L.S. 23 
ACTA 
BOND $H 
FMAP 2 
PLAN 20 
HTAB O5 O2_$5 
EQIV $5 -x+1/2, y+1/2, z 
HTAB O5 O2_$4 
EQIV $4 x-1/2, y+1/2, -z+1/2 
HTAB C44 O3 
HTAB C36 O4 
HTAB N5 O4_$3 
EQIV $3 -x, y, -z+1/2 
HTAB C13 O1_$2 
EQIV $2 -x+1, -y, -z 
HTAB C8 O2 
HTAB N1 O3_$1 
EQIV $1 -x+1/2, y-1/2, z 
HTAB 
CONF 
SIZE 0.26 0.20 0.16 
HTAB N1 O3_$1 
HTAB C8 O2 
HTAB C13 O1_$2 
HTAB N5 O4_$3 
HTAB C36 O4 
HTAB C44 O3 
EQIV $6 x+1/2, y+1/2, -z+1/2 
HTAB O5 O2_$6 
EQIV $7 -x+3/2, y+1/2, z 
HTAB O5 O2_$7 
DELU 0.001 0.002 N8 C56 
TEMP 23 
WGHT    0.064900 
EXTI    0.000854 
FVAR       0.13126 
CL1   3    0.836813   -0.039652    0.057722    11.00000    0.06267    0.12349 = 
         0.14158    0.02202    0.01623    0.01306 
O2    5    0.378737    0.010074    0.205408    11.00000    0.10175    0.04347 = 
         0.05443    0.00412    0.00601   -0.00471 
O1    5    0.279801    0.028529    0.068854    11.00000    0.07153    0.05121 = 
         0.09115   -0.00861   -0.02304    0.01550 
N2    4    0.412062    0.050557    0.136997    11.00000    0.06014    0.03401 = 
         0.04327   -0.00161   -0.00163    0.00037 
N4    4    0.393980    0.191771    0.205459    11.00000    0.04901    0.04510 = 
         0.06493   -0.01145   -0.00051    0.00099 
N3    4    0.401617    0.146863    0.180746    11.00000    0.03794    0.04024 = 
         0.05435   -0.00364   -0.00275    0.00166 
N1    4    0.313888   -0.058303    0.068763    11.00000    0.06536    0.04114 = 
         0.08702   -0.00389   -0.03305    0.00447 
AFIX  43 
H1    2    0.352528   -0.082008    0.079044    11.00000   -1.20000 
AFIX   0 
C21   1    0.387548    0.101562    0.205023    11.00000    0.03644    0.03842 = 
         0.04930   -0.00154   -0.00255    0.00058 
C15   1    0.430850    0.097628    0.112793    11.00000    0.03795    0.04244 = 
         0.04648    0.00523   -0.00135    0.00254 
C20   1    0.425124    0.146706    0.134192    11.00000    0.03891    0.03743 = 
         0.05429    0.00264   -0.00230   -0.00122 
C23   1    0.370231    0.117830    0.250015    11.00000    0.03132    0.05647 = 
         0.05365   -0.00592   -0.00401    0.00378 
C7    1    0.329421   -0.008828    0.081716    11.00000    0.05452    0.04146 = 
         0.05083    0.00011   -0.00077    0.00468 
C9    1    0.519256   -0.015217    0.098773    11.00000    0.06016    0.03577 = 
         0.05369   -0.00737   -0.00773    0.00191 
C22   1    0.391660    0.050969    0.183674    11.00000    0.04972    0.04437 = 
         0.05141    0.00236   -0.00336   -0.00156 
C8    1    0.415341   -0.002149    0.115202    11.00000    0.05542    0.03711 = 
         0.04936    0.00112   -0.00623    0.00335 
AFIX  13 
H8    2    0.402129   -0.026928    0.139713    11.00000   -1.20000 
AFIX   0 
C28   1    0.374755    0.173704    0.248262    11.00000    0.03474    0.05265 = 
         0.06655   -0.01180   -0.00462    0.00130 
C16   1    0.457049    0.097591    0.066742    11.00000    0.06556    0.05201 = 
         0.05237    0.00317    0.00030    0.00689 
AFIX  43 
H16   2    0.462192    0.066039    0.051395    11.00000   -1.20000 
AFIX   0 
C19   1    0.443082    0.193468    0.111231    11.00000    0.05335    0.04384 = 
         0.06645    0.00276   -0.00056    0.00140 
AFIX  43 
H19   2    0.438576    0.225162    0.126399    11.00000   -1.20000 
AFIX   0 
C24   1    0.351476    0.091623    0.291442    11.00000    0.04215    0.07394 = 
         0.05302   -0.00305   -0.00281    0.00634 
AFIX  43 
H24   2    0.347391    0.055444    0.292655    11.00000   -1.20000 
AFIX   0 
C6    1    0.234213   -0.074462    0.037841    11.00000    0.06257    0.05089 = 
         0.06932   -0.00709   -0.01949    0.00080 
AFIX  13 
H6    2    0.210085   -0.043392    0.022058    11.00000   -1.20000 
AFIX   0 
C17   1    0.475416    0.143956    0.043731    11.00000    0.06345    0.06352 = 
         0.05587    0.01162    0.00632    0.01042 
AFIX  43 
H17   2    0.493101    0.142993    0.013338    11.00000   -1.20000 
AFIX   0 
C18   1    0.467475    0.192219    0.066015    11.00000    0.06467    0.05027 = 
         0.07671    0.01629    0.00399   -0.00069 
AFIX  43 
H18   2    0.478624    0.223098    0.050321    11.00000   -1.20000 
AFIX   0 
C14   1    0.543694   -0.028907    0.054993    11.00000    0.05659    0.06966 = 
         0.05845   -0.00038   -0.00553    0.01123 
AFIX  43 
H14   2    0.494249   -0.032672    0.033571    11.00000   -1.20000 
AFIX   0 
C26   1    0.343544    0.176863    0.327782    11.00000    0.04687    0.10403 = 
         0.06026   -0.02662   -0.00395    0.00913 
AFIX  43 
H26   2    0.334570    0.195547    0.354446    11.00000   -1.20000 
AFIX   0 
C25   1    0.339564    0.121407    0.329649    11.00000    0.04996    0.09431 = 
         0.05694   -0.00424   -0.00579    0.00838 
AFIX  43 
H25   2    0.328682    0.105054    0.357297    11.00000   -1.20000 
AFIX   0 
C27   1    0.360022    0.204061    0.288436    11.00000    0.04793    0.06688 = 
         0.08064   -0.02823   -0.00515    0.00746 
AFIX  43 
H27   2    0.361538    0.240318    0.287897    11.00000   -1.20000 
AFIX   0 
C13   1    0.641352   -0.037264    0.042093    11.00000    0.08127    0.07122 = 
         0.05979    0.00313    0.00457    0.01207 
AFIX  43 
H13   2    0.656698   -0.046270    0.012431    11.00000   -1.20000 
AFIX   0 
C12   1    0.714132   -0.031929    0.074022    11.00000    0.05332    0.06474 = 
         0.08235    0.00284    0.00893    0.00485 
C10   1    0.593867   -0.013519    0.130583    11.00000    0.06095    0.08819 = 
         0.07464   -0.03441   -0.01264    0.00673 
AFIX  43 
H10   2    0.578561   -0.006989    0.160733    11.00000   -1.20000 
AFIX   0 
C11   1    0.691637   -0.021423    0.118254    11.00000    0.05929    0.09891 = 
         0.09640   -0.02848   -0.01614    0.00520 
AFIX  43 
H11   2    0.740986   -0.019562    0.139910    11.00000   -1.20000 
AFIX   0 
C1    1    0.272081   -0.112212    0.003005    11.00000    0.08192    0.12168 = 
         0.10391   -0.04300   -0.00565   -0.00290 
AFIX  23 
H1A   2    0.300535   -0.142146    0.018185    11.00000   -1.20000 
H1B   2    0.323283   -0.095538   -0.014589    11.00000   -1.20000 
AFIX   0 
C5    1    0.150505   -0.097990    0.063648    11.00000    0.08521    0.16548 = 
         0.08619   -0.02361    0.00202   -0.03516 
AFIX  23 
H5A   2    0.124787   -0.072560    0.084861    11.00000   -1.20000 
H5B   2    0.173737   -0.127783    0.080806    11.00000   -1.20000 
AFIX   0 
C2    1    0.189916   -0.130791   -0.029067    11.00000    0.12021    0.16360 = 
         0.10759   -0.06869   -0.03491    0.00425 
AFIX  23 
H2A   2    0.166331   -0.101511   -0.046779    11.00000   -1.20000 
H2B   2    0.215903   -0.156660   -0.049803    11.00000   -1.20000 
AFIX   0 
C3    1    0.105877   -0.154106   -0.002640    11.00000    0.10984    0.12309 = 
         0.19485   -0.04032   -0.04614   -0.03490 
AFIX  23 
H3A   2    0.053516   -0.163763   -0.023210    11.00000   -1.20000 
H3B   2    0.127815   -0.185360    0.012841    11.00000   -1.20000 
AFIX   0 
C4    1    0.068420   -0.115439    0.031282    11.00000    0.07034    0.20770 = 
         0.17204   -0.07598   -0.00501   -0.03062 
AFIX  23 
H4A   2    0.015640   -0.131061    0.048605    11.00000   -1.20000 
H4B   2    0.042330   -0.085264    0.015563    11.00000   -1.20000 
AFIX   0 
CL2   3    0.528258    0.416291    0.186401    11.00000    0.10963    0.11573 = 
         0.15304   -0.01984    0.00056   -0.06079 
O3    5    0.078404    0.363860    0.119633    11.00000    0.06183    0.06703 = 
         0.06768    0.03256    0.00635   -0.00372 
O4    5    0.108442    0.262674    0.267089    11.00000    0.07436    0.05602 = 
         0.04089   -0.00612    0.00416    0.01217 
N7    4    0.142599    0.146474    0.200422    11.00000    0.03634    0.03713 = 
         0.05640   -0.00163   -0.00717    0.00060 
N6    4    0.130898    0.255164    0.190143    11.00000    0.05001    0.03684 = 
         0.04039    0.00202    0.00386    0.00288 
N8    4    0.142191    0.094701    0.209613    11.00000    0.04834    0.03979 = 
         0.06571    0.00030   -0.00944   -0.00053 
N5    4   -0.035642    0.311849    0.152558    11.00000    0.05409    0.05897 = 
         0.05224    0.02248    0.00223   -0.00064 
AFIX  43 
H5    2   -0.047568    0.290797    0.174543    11.00000   -1.20000 
AFIX   0 
C50   1    0.126380    0.177801    0.237848    11.00000    0.03364    0.03862 = 
         0.04570   -0.00190   -0.00381   -0.00053 
C48   1    0.155946    0.167452    0.156578    11.00000    0.03491    0.05005 = 
         0.04281   -0.00139    0.00104   -0.00032 
C51   1    0.113485    0.143678    0.274679    11.00000    0.03248    0.04512 = 
         0.05338    0.01054   -0.00308   -0.00254 
C36   1    0.126679    0.313521    0.186683    11.00000    0.05598    0.03778 = 
         0.04606    0.00020    0.00499    0.00636 
AFIX  13 
H36   2    0.097226    0.325149    0.215208    11.00000   -1.20000 
AFIX   0 
C43   1    0.151273    0.222370    0.151851    11.00000    0.03970    0.04693 = 
         0.04132    0.00062    0.00526    0.00061 
C49   1    0.121743    0.234188    0.233518    11.00000    0.03770    0.04769 = 
         0.04181    0.00057   -0.00145    0.00332 
C56   1    0.123466    0.092938    0.255101    11.00000    0.04012    0.04707 = 
         0.06617    0.01458   -0.00991   -0.00480 
C37   1    0.227751    0.338908    0.185510    11.00000    0.05807    0.03650 = 
         0.04843   -0.00255   -0.00351    0.00230 
C44   1    0.167932    0.243349    0.108497    11.00000    0.06434    0.05800 = 
         0.04813    0.00045    0.00844    0.00264 
AFIX  43 
H44   2    0.167826    0.279295    0.104293    11.00000   -1.20000 
AFIX   0 
C35   1    0.054592    0.332099    0.149131    11.00000    0.05458    0.04356 = 
         0.04820    0.00257    0.00478    0.00413 
C52   1    0.092682    0.149474    0.321479    11.00000    0.04149    0.06319 = 
         0.05350    0.01431   -0.00368    0.00116 
AFIX  43 
H52   2    0.086735    0.182314    0.334560    11.00000   -1.20000 
AFIX   0 
C34   1   -0.116095    0.323870    0.120368    11.00000    0.04943    0.05595 = 
         0.05514    0.01545    0.00117    0.00315 
AFIX  13 
H34   2   -0.112893    0.360968    0.112521    11.00000   -1.20000 
AFIX   0 
C47   1    0.173732    0.134433    0.119597    11.00000    0.05282    0.05339 = 
         0.05942   -0.01794    0.00082    0.00437 
AFIX  43 
H47   2    0.176029    0.098458    0.123478    11.00000   -1.20000 
AFIX   0 
C55   1    0.112798    0.047307    0.282213    11.00000    0.05605    0.05213 = 
         0.08907    0.01619   -0.00814   -0.00208 
AFIX  43 
H55   2    0.120170    0.014120    0.269974    11.00000   -1.20000 
AFIX   0 
C53   1    0.081627    0.104918    0.346802    11.00000    0.05432    0.08482 = 
         0.06714    0.02849   -0.00661   -0.00263 
AFIX  43 
H53   2    0.067577    0.107911    0.377499    11.00000   -1.20000 
AFIX   0 
C46   1    0.187771    0.156241    0.077339    11.00000    0.06855    0.08764 = 
         0.05272   -0.02723    0.00594    0.00236 
AFIX  43 
H46   2    0.199376    0.134877    0.052468    11.00000   -1.20000 
AFIX   0 
C38   1    0.236666    0.393021    0.189038    11.00000    0.08234    0.04609 = 
         0.06890   -0.00714   -0.01585    0.00237 
AFIX  43 
H38   2    0.180420    0.413380    0.191032    11.00000   -1.20000 
AFIX   0 
C42   1    0.313579    0.309623    0.183807    11.00000    0.05960    0.03993 = 
         0.08272   -0.00569   -0.00008   -0.00175 
AFIX  43 
H42   2    0.309518    0.273469    0.182120    11.00000   -1.20000 
AFIX   0 
C45   1    0.184573    0.210278    0.071899    11.00000    0.07076    0.08586 = 
         0.04548   -0.00430    0.01159    0.01062 
AFIX  43 
H45   2    0.193742    0.224496    0.043247    11.00000   -1.20000 
AFIX   0 
C54   1    0.090991    0.054520    0.327552    11.00000    0.05977    0.07323 = 
         0.08918    0.04029   -0.00692   -0.00797 
AFIX  43 
H54   2    0.082224    0.025438    0.345926    11.00000   -1.20000 
AFIX   0 
C29   1   -0.105849    0.292062    0.077388    11.00000    0.07172    0.09088 = 
         0.05636    0.00220    0.00062    0.00806 
AFIX  23 
H29A  2   -0.104918    0.255234    0.084889    11.00000   -1.20000 
H29B  2   -0.044328    0.300582    0.062687    11.00000   -1.20000 
AFIX   0 
C32   1   -0.300196    0.321936    0.110718    11.00000    0.05907    0.11841 = 
         0.08058    0.02646    0.00245    0.00520 
AFIX  23 
H32A  2   -0.360886    0.311910    0.125441    11.00000   -1.20000 
H32B  2   -0.304388    0.358780    0.103522    11.00000   -1.20000 
AFIX   0 
C33   1   -0.214373    0.313112    0.143698    11.00000    0.05618    0.10108 = 
         0.06400    0.01131    0.00585    0.00447 
AFIX  23 
H33A  2   -0.221521    0.336039    0.169608    11.00000   -1.20000 
H33B  2   -0.215638    0.277402    0.154523    11.00000   -1.20000 
AFIX   0 
C41   1    0.405561    0.333369    0.184577    11.00000    0.05946    0.06172 = 
         0.10035   -0.01084    0.00149   -0.00850 
AFIX  43 
H41   2    0.462097    0.313144    0.183542    11.00000   -1.20000 
AFIX   0 
C30   1   -0.191198    0.303203    0.044842    11.00000    0.08055    0.11711 = 
         0.06433    0.00509   -0.01040   -0.00235 
AFIX  23 
H30A  2   -0.189633    0.339586    0.035873    11.00000   -1.20000 
H30B  2   -0.183846    0.282086    0.017808    11.00000   -1.20000 
AFIX   0 
C40   1    0.412227    0.386619    0.186866    11.00000    0.07861    0.07009 = 
         0.07808   -0.00758   -0.00959   -0.02594 
C39   1    0.328255    0.417094    0.189627    11.00000    0.11804    0.04302 = 
         0.07410   -0.00730   -0.01991   -0.01639 
AFIX  43 
H39   2    0.333098    0.453184    0.191845    11.00000   -1.20000 
AFIX   0 
C31   1   -0.289245    0.291125    0.067103    11.00000    0.07671    0.12468 = 
         0.08184    0.02036   -0.01825   -0.01565 
AFIX  23 
H31A  2   -0.342117    0.300025    0.046556    11.00000   -1.20000 
H31B  2   -0.293354    0.254107    0.073605    11.00000   -1.20000 
AFIX   6 
O5    5    0.000000    0.424392    0.250000    10.50000    0.30076    0.17994 = 
         0.32645    0.00000    0.15610    0.00000 
H5C   2   -0.036100    0.449608    0.258434    10.50000   -1.50000 
H5D   2    0.039649    0.437913    0.231166    10.50000   -1.50000 
AFIX   0 
HKLF 4 
  
REM  1_a.res in P-1 Pbcn 
REM R1 =  0.0572 for    3732 Fo > 4sig(Fo)  and  0.1786 for all    9086 data 
REM    640 parameters refined using      1 restraints 
  
END 
  
WGHT      0.0649      0.0000 
  
REM Instructions for potential hydrogen bonds 
HTAB N1 O3_$1 
HTAB C8 O2 
HTAB C13 O1_$2 
HTAB N5 O4_$3 
HTAB C36 O4 
HTAB C44 O3 
HTAB O5 O2_$4 
HTAB O5 O2_$5 
  
REM Highest difference peak  0.268,  deepest hole -0.293,  1-sigma level  0.042 
Q1    1   0.4807  0.4420  0.2058  11.00000  0.05    0.23 
Q2    1   0.0710 -0.0613  0.0020  11.00000  0.05    0.21 
Q3    1   0.1313  0.1470  0.2923  11.00000  0.05    0.19 
Q4    1   0.2418 -0.1427  0.0502  11.00000  0.05    0.19 
Q5    1   0.1596  0.1722  0.2171  11.00000  0.05    0.19 
Q6    1   0.4259  0.0990  0.0876  11.00000  0.05    0.18 
Q7    1   0.1314  0.2030  0.2403  11.00000  0.05    0.18 
Q8    1  -0.0458 -0.0328 -0.0597  11.00000  0.05    0.17 
Q9    1  -0.1598  0.2573  0.0879  11.00000  0.05    0.17 
Q10   1   0.1017  0.1174  0.2659  11.00000  0.05    0.16 
Q11   1   0.0378  0.3373  0.2039  11.00000  0.05    0.16 
Q12   1   0.1601  0.1569  0.1776  11.00000  0.05    0.16 
Q13   1   0.1041  0.1696  0.2598  11.00000  0.05    0.16 
Q14   1   0.4134  0.1941  0.0882  11.00000  0.05    0.16 
Q15   1   0.2227  0.3806  0.1329  11.00000  0.05    0.16 
Q16   1   0.1550  0.0585  0.2050  11.00000  0.05    0.15 
Q17   1  -0.0627  0.2583  0.0868  11.00000  0.05    0.15 
Q18   1   0.4129  0.1857  0.2259  11.00000  0.05    0.15 
Q19   1   0.4848  0.4273  0.1408  11.00000  0.05    0.15 
Q20   1   0.3887  0.1500  0.1609  11.00000  0.05    0.15 
; 
_shelx_res_checksum   91616 
  
_shelx_hkl_file 
; 
   3   0   0    2.00    1.40 
   4   0   0 9999.00  253.27 
   5   0   0   -1.30    1.60 
   6   0   0   21.50    3.10 
   7   0   0    1.40    2.30 
   8   0   0   20.40    3.60 
   9   0   0   -4.00    2.50 
  10   0   0    1.80    3.50 
  11   0   0    5.60    3.80 
  12   0   0    3.50    3.80 
  13   0   0   -2.90    4.10 
  14   0   0    5.20    4.60 
  15   0   0   -1.00    5.00 
  16   0   0    2.10    5.30 
  17   0   0   -2.20    3.60 
  17   0   0   -9.20    5.60 
  17  -1   0    6.10    4.00 
  17  -1   0   -4.70    6.10 
  16  -1   0   -4.80    4.70 
  15  -1   0   -3.20    4.40 
  14  -1   0   -4.20    4.50 
  13  -1   0    6.20    4.20 
  12  -1   0   -0.50    3.80 
  11  -1   0    6.60    4.00 
  10  -1   0    1.30    3.40 
   9  -1   0   91.59    6.40 
   8  -1   0   -2.70    2.60 
   7  -1   0  274.77   10.50 
   6  -1   0   -0.10    1.90 
   5  -1   0   20.40    2.70 
   3  -1   0  100.19    4.30 
   2  -1   0    0.60    1.10 
   2  -1   0   -1.20    0.40 
  -2  -1   0    0.40    0.50 
  -3  -1   0   95.39    3.10 
   3   1   0   97.79    4.00 
  -4  -1   0   -0.20    0.80 
   4   1   0    0.90    1.60 
   5   1   0   20.20    1.30 
   5   1   0   20.80    2.50 
   6   1   0   -0.60    0.70 
   6   1   0   -0.20    2.00 
   7   1   0  281.67   10.50 
   8   1   0    1.30    2.50 
   9   1   0   86.39    6.10 
  10   1   0    0.90    2.90 
  11   1   0    9.30    3.90 
  12   1   0    2.50    4.10 
  13   1   0    4.20    4.00 
  14   1   0   -7.30    4.20 
  15   1   0   -4.80    4.10 
  16   1   0   -8.50    5.00 
  17   1   0    4.90    4.30 
  17   1   0   -5.30    5.20 
  17  -2   0  -16.20    5.20 
  16  -2   0   11.40    6.60 
  15  -2   0   -4.50    4.50 
  14  -2   0   -1.40    4.30 
  13  -2   0   -0.40    3.90 
  12  -2   0   60.39    7.00 
  11  -2   0   -0.80    3.80 
  10  -2   0   -2.20    3.20 
   9  -2   0    0.90    3.30 
   8  -2   0   10.90    3.40 
   7  -2   0    3.10    2.40 
   6  -2   0    1.40    2.20 
   5  -2   0    0.40    0.40 
   5  -2   0   -1.00    1.70 
   4  -2   0  318.27    8.60 
   4  -2   0  327.97   10.40 
   3  -2   0   -1.20    0.80 
   3  -2   0    0.10    1.60 
   2  -2   0   52.29    2.10 
   2  -2   0   54.69    2.60 
   1  -2   0   -0.40    0.40 
   0  -2   0   -2.40    0.30 
  -1  -2   0   -0.20    0.40 
  -2  -2   0   53.99    2.40 
  -3  -2   0   -1.20    1.10 
   3   2   0   -0.20    1.10 
  -4  -2   0  347.37    9.80 
   4   2   0  341.07   10.60 
  -5  -2   0    0.00    0.90 
   5   2   0    0.10    1.50 
   6   2   0    2.50    2.00 
   6   2   0    1.30    1.00 
   7   2   0   -0.80    1.00 
   7   2   0   -1.20    2.00 
   8   2   0   21.70    1.70 
   8   2   0   20.60    3.50 
   9   2   0    4.30    2.80 
  10   2   0    0.70    2.90 
  11   2   0    5.50    3.50 
  12   2   0   58.09    6.70 
  13   2   0   -0.90    4.10 
  14   2   0   -5.80    3.70 
  15   2   0   -2.00    4.10 
  16   2   0    4.20    3.80 
  16   2   0    4.70    5.80 
  17   2   0    0.00    5.30 
  17   2   0   -3.10    3.70 
  17  -3   0   -4.00    5.70 
  16  -3   0   -9.90    4.80 
  15  -3   0   -0.40    5.00 
  14  -3   0   -0.80    5.10 
  13  -3   0    0.40    4.10 
  12  -3   0   -2.60    3.80 
  11  -3   0   54.19    6.50 
  10  -3   0   -1.10    3.70 
   9  -3   0   -0.40    3.00 
   8  -3   0   -3.50    2.70 
   7  -3   0   20.20    3.50 
   6  -3   0    0.50    0.70 
   6  -3   0    0.00    2.10 
   5  -3   0  125.99    4.10 
   5  -3   0  134.19    6.20 
   4  -3   0   -1.50    0.90 
   4  -3   0    1.20    1.80 
   3  -3   0 1081.19   27.40 
   3  -3   0 1017.80   28.10 
   2  -3   0   -0.30    1.00 
   2  -3   0   -0.10    1.20 
   1  -3   0    2.80    1.10 
   0  -3   0   -1.40    0.60 
  -1  -3   0    3.30    1.00 
  -2  -3   0   -0.30    1.10 
  -3  -3   0 1152.18   29.60 
   3   3   0 1092.39   29.50 
  -4  -3   0   -1.90    1.20 
   4   3   0    2.40    1.40 
  -5  -3   0  133.19    4.90 
   5   3   0  137.89    5.70 
  -6  -3   0   -1.90    1.20 
   6   3   0    1.40    1.80 
   7   3   0   22.10    3.30 
   8   3   0   -0.60    2.20 
   8   3   0   -0.70    1.20 
   9   3   0    4.30    3.00 
  10   3   0   -0.50    2.80 
  11   3   0   52.89    5.80 
  12   3   0    5.10    3.70 
  13   3   0    1.90    3.80 
  14   3   0    1.50    4.40 
  15   3   0   -4.40    4.40 
  16   3   0   -2.60    3.30 
  16   3   0   -2.70    5.00 
  17   3   0   10.20    5.00 
  17   3   0   -3.40    4.80 
  17  -4   0   -4.10    5.70 
  16  -4   0   -8.70    5.30 
  15  -4   0   -3.90    4.90 
  14  -4   0   -7.60    4.20 
  13  -4   0   -7.60    4.40 
  12  -4   0   -7.30    3.70 
  11  -4   0    3.60    4.00 
  10  -4   0   12.40    4.30 
   9  -4   0   -1.50    3.00 
   7  -4   0    1.30    2.60 
   7  -4   0   -0.30    0.80 
   6  -4   0  147.99    7.10 
   6  -4   0  157.68    5.10 
   5  -4   0    0.00    2.00 
   5  -4   0    0.40    1.00 
   4  -4   0   -1.10    1.20 
   4  -4   0   -0.20    1.90 
   3  -4   0    0.00    1.20 
   3  -4   0    1.30    1.70 
   2  -4   0  254.37    7.90 
   2  -4   0  245.78    7.90 
   1  -4   0    0.70    1.20 
   1  -4   0   -1.70    1.10 
   0  -4   0 1740.53   45.20 
  -1  -4   0   -0.30    1.10 
  -2  -4   0  270.47    8.60 
   2   4   0  256.67    8.50 
  -3  -4   0    0.10    1.40 
   3   4   0    0.90    1.00 
  -4  -4   0    1.60    1.50 
   4   4   0    3.40    1.40 
  -5  -4   0    0.60    1.30 
   5   4   0    0.40    1.40 
  -6  -4   0  156.08    5.90 
   6   4   0  156.28    6.60 
  -7  -4   0    1.10    1.40 
   7   4   0   -1.40    1.70 
   8   4   0    2.10    2.50 
   9   4   0    0.00    2.40 
  10   4   0   14.60    3.70 
  11   4   0    1.80    3.20 
  12   4   0    2.80    3.80 
  13   4   0   -0.80    3.90 
  14   4   0   -4.50    4.10 
  15   4   0   -0.20    3.20 
  15   4   0   -7.40    4.20 
  16   4   0   -3.80    4.80 
  16   4   0    5.60    4.10 
  17   4   0    0.40    3.80 
  17   4   0   -9.20    4.40 
  17  -5   0  -11.80    6.10 
  16  -5   0   -4.90    6.00 
  15  -5   0   -0.10    5.10 
  14  -5   0   -1.70    4.60 
  13  -5   0   10.20    5.00 
  12  -5   0    1.80    4.30 
  11  -5   0   10.90    4.60 
  10  -5   0    1.20    3.70 
   9  -5   0   34.20    4.90 
   8  -5   0    1.50    2.90 
   7  -5   0    1.00    2.90 
   7  -5   0    2.70    1.10 
   6  -5   0    1.50    2.40 
   6  -5   0    0.30    1.30 
   5  -5   0  101.89    4.20 
   5  -5   0  100.69    5.40 
   4  -5   0    0.30    1.80 
   4  -5   0   -0.10    1.30 
   3  -5   0   12.20    2.20 
   3  -5   0   10.20    1.90 
   2  -5   0   -0.90    1.80 
   2  -5   0    0.80    1.50 
   1  -5   0 3901.41   92.39 
   1  -5   0 3411.36   93.09 
   0  -5   0   -1.10    1.60 
  -1  -5   0 4098.59  104.49 
  -2  -5   0   -0.80    1.70 
   2   5   0   -0.90    0.80 
  -3  -5   0   11.70    2.20 
   3   5   0   11.20    1.50 
  -4  -5   0    0.50    1.60 
   4   5   0   -2.80    1.00 
  -5  -5   0  102.59    4.80 
   5   5   0  108.99    4.90 
  -6  -5   0    0.00    1.50 
   6   5   0    0.80    1.60 
  -7  -5   0    2.90    1.70 
   7   5   0    2.60    2.00 
  -8  -5   0   -0.60    1.60 
   8   5   0    2.20    2.40 
   9   5   0   29.50    4.00 
  10   5   0    1.00    3.20 
  11   5   0   14.20    4.00 
  12   5   0   -2.60    3.50 
  13   5   0    9.10    4.00 
  14   5   0   -2.20    2.80 
  14   5   0   -1.40    3.90 
  15   5   0    6.80    3.60 
  15   5   0    2.10    4.30 
  16   5   0   -4.50    4.80 
  16   5   0    5.50    3.90 
  17   5   0    1.80    3.50 
  17   5   0   -6.90    5.40 
  17  -6   0   -8.50    5.80 
  16  -6   0    4.30    6.00 
  15  -6   0   -5.00    4.90 
  14  -6   0   -5.60    5.10 
  13  -6   0    4.70    4.80 
  12  -6   0   -2.50    4.00 
  11  -6   0   -0.40    4.40 
  10  -6   0   58.49    6.60 
   9  -6   0    1.20    3.30 
   8  -6   0   31.40    4.70 
   7  -6   0   -0.20    1.20 
   7  -6   0   -1.60    2.40 
   6  -6   0   86.89    5.70 
   6  -6   0   82.39    4.10 
   5  -6   0   -1.50    2.00 
   5  -6   0   -0.10    1.40 
   4  -6   0   59.19    4.10 
   4  -6   0   64.49    3.60 
   3  -6   0    1.30    1.90 
   3  -6   0    0.40    1.60 
   2  -6   0    8.30    1.90 
   2  -6   0    8.90    2.10 
   1  -6   0   -1.20    1.90 
   1  -6   0    1.10    1.50 
   0  -6   0 1127.39   29.60 
   0  -6   0 1158.28   31.20 
  -1  -6   0    2.00    2.20 
   1   6   0    1.00    0.90 
  -2  -6   0    8.30    2.20 
   2   6   0    5.00    1.20 
  -3  -6   0   -0.30    1.80 
   3   6   0   -1.30    0.90 
  -4  -6   0   67.69    4.10 
   4   6   0   64.79    3.30 
  -5  -6   0    1.60    1.60 
   5   6   0    1.60    1.40 
  -6  -6   0   85.69    4.60 
   6   6   0   88.29    4.70 
  -7  -6   0   -0.60    1.60 
   7   6   0   -0.80    1.80 
  -8  -6   0   32.30    3.20 
   8   6   0   34.00    4.00 
   9   6   0   -1.10    2.70 
  10   6   0   60.79    6.00 
  11   6   0   -3.80    3.10 
  12   6   0   -2.10    3.00 
  13   6   0    0.80    2.90 
  13   6   0    1.10    4.00 
  14   6   0   -1.70    3.50 
  14   6   0    1.10    3.40 
  15   6   0   -3.00    3.90 
  15   6   0    3.90    3.50 
  16   6   0    2.40    3.70 
  16   6   0   -1.30    5.10 
  17   6   0    2.30    3.60 
  17  -7   0  -12.20    5.30 
  16  -7   0  -10.20    5.80 
  15  -7   0   -2.20    5.40 
  14  -7   0    1.40    5.00 
  13  -7   0    6.10    5.30 
  12  -7   0   -5.50    3.90 
  11  -7   0   -1.30    4.00 
  10  -7   0    6.20    4.40 
   9  -7   0    1.40    3.90 
   8  -7   0   -0.80    3.10 
   7  -7   0    8.70    3.20 
   7  -7   0    7.30    1.90 
   6  -7   0   -0.50    1.60 
   6  -7   0    3.40    2.70 
   5  -7   0  103.59    5.80 
   5  -7   0   98.49    4.90 
   4  -7   0    0.20    1.50 
   4  -7   0   -0.40    2.10 
   3  -7   0   21.90    2.90 
   3  -7   0   19.70    2.60 
   2  -7   0   -0.70    1.80 
   2  -7   0   -0.10    1.60 
   1  -7   0  171.08    5.90 
   1  -7   0  169.98    7.00 
   0  -7   0   -1.30    1.10 
   0  -7   0   -1.00    2.00 
  -1  -7   0  179.18    5.60 
  -1  -7   0  174.38    7.30 
   1   7   0  175.38    6.20 
  -2  -7   0   -1.40    1.90 
   2   7   0   -0.10    1.00 
  -3  -7   0   23.10    3.10 
  -4  -7   0   -2.70    1.80 
   4   7   0   -0.60    1.00 
   4   7   0   -1.50    1.00 
  -5  -7   0   90.19    5.10 
   5   7   0  101.39    6.20 
   5   7   0  101.79    4.70 
  -6  -7   0    1.40    1.90 
   6   7   0    0.30    1.40 
  -7  -7   0   13.80    2.70 
   7   7   0    6.20    2.10 
  -8  -7   0   -4.80    1.90 
   8   7   0   -2.50    1.90 
   9   7   0    3.00    2.70 
  10   7   0    3.60    3.30 
  11   7   0    0.00    3.30 
  12   7   0    1.90    3.50 
  12   7   0   -4.30    2.00 
  13   7   0    6.70    3.50 
  13   7   0    8.40    4.20 
  14   7   0    0.10    3.10 
  14   7   0   -5.70    3.80 
  15   7   0   -2.80    3.80 
  15   7   0    3.70    3.40 
  16   7   0    1.90    3.40 
  17   7   0    2.00    3.80 
  16  -8   0   -5.60    5.50 
  15  -8   0   -7.20    5.60 
  14  -8   0    7.80    5.80 
  13  -8   0   -0.20    4.80 
  12  -8   0   38.20    6.60 
  11  -8   0    8.20    4.70 
  10  -8   0    1.00    4.00 
   9  -8   0   -1.90    3.60 
   8  -8   0   -1.50    2.30 
   8  -8   0    0.40    3.30 
   7  -8   0    0.70    1.70 
   7  -8   0   -1.50    2.70 
   6  -8   0  115.89    6.60 
   6  -8   0  114.39    5.50 
   5  -8   0    3.10    2.50 
   5  -8   0   -0.10    1.70 
   4  -8   0  114.59    5.50 
   4  -8   0  113.69    5.70 
   3  -8   0   -1.10    1.60 
   3  -8   0   -1.80    1.80 
   2  -8   0   -0.60    2.10 
   2  -8   0   -0.60    1.50 
   1  -8   0    0.60    2.20 
   1  -8   0    0.90    1.20 
   0  -8   0  190.48    7.90 
   0  -8   0  190.08    6.20 
   0   8   0  186.68    6.40 
  -1  -8   0   -0.10    0.90 
  -1  -8   0   -1.00    2.00 
   1   8   0    1.60    0.90 
  -2  -8   0   -0.50    1.80 
   2   8   0    1.00    1.00 
  -3  -8   0    1.50    2.10 
   3   8   0   -0.20    1.20 
  -4  -8   0  127.09    6.20 
   4   8   0  123.19    6.60 
   4   8   0  119.39    4.90 
  -5  -8   0   -0.80    1.80 
   5   8   0    0.30    1.40 
   5   8   0   -1.60    1.20 
  -6  -8   0  114.29    6.10 
   6   8   0  121.79    7.70 
   6   8   0  122.69    5.60 
  -7  -8   0    0.10    2.00 
   7   8   0   -1.20    1.70 
   7   8   0   -1.00    1.80 
  -8  -8   0    3.30    2.30 
   8   8   0    0.10    2.20 
   8   8   0   -2.10    1.80 
   9   8   0   -3.20    2.10 
   9   8   0   -0.20    2.10 
  10   8   0    0.20    2.60 
  10   8   0    2.90    3.10 
  11   8   0    0.30    3.20 
  11   8   0   -1.70    2.40 
  12   8   0   20.90    4.50 
  12   8   0   14.00    3.90 
  13   8   0    0.70    2.80 
  13   8   0   -1.90    3.20 
  14   8   0    1.90    4.20 
  14   8   0    2.70    3.20 
  15   8   0   -0.10    3.20 
  16   8   0    0.40    3.30 
  17   8   0   -0.40    3.90 
  16  -9   0   -6.70    6.20 
  15  -9   0    0.70    5.50 
  14  -9   0    2.10    5.20 
  13  -9   0    9.60    5.20 
  12  -9   0   -7.70    3.90 
  11  -9   0   -1.20    4.20 
  10  -9   0   -1.40    3.90 
   9  -9   0   10.70    4.20 
   8  -9   0    0.60    2.40 
   8  -9   0   -2.50    3.30 
   7  -9   0   29.10    4.50 
   7  -9   0   33.50    3.40 
   6  -9   0    0.20    2.00 
   6  -9   0    3.90    2.80 
   5  -9   0   19.20    3.20 
   5  -9   0   16.10    3.00 
   4  -9   0    0.00    2.20 
   4  -9   0   -0.70    2.00 
   3  -9   0   73.39    4.30 
   3  -9   0   75.39    4.70 
   2  -9   0   -0.90    1.50 
   2  -9   0    0.80    2.00 
   1  -9   0   82.89    5.30 
   1  -9   0   96.49    4.30 
   0  -9   0    0.30    1.10 
   0  -9   0   -0.70    2.10 
   0   9   0   -0.90    0.80 
  -1  -9   0   82.59    3.60 
  -1  -9   0   84.89    5.40 
   1   9   0   85.69    4.30 
  -2  -9   0   -1.80    2.10 
   2   9   0    0.60    1.00 
  -3  -9   0   77.09    5.20 
   3   9   0   80.59    4.90 
  -4  -9   0   -1.70    2.00 
   4   9   0   -0.10    1.30 
  -5  -9   0   22.80    3.60 
   5   9   0   17.80    2.30 
  -6  -9   0    0.10    2.30 
   6   9   0    0.80    1.60 
   6   9   0   -1.50    1.50 
  -7  -9   0   39.50    4.50 
   7   9   0   35.80    3.50 
   7   9   0   23.50    3.40 
  -8  -9   0   -3.10    2.20 
   8   9   0   -1.50    2.00 
   8   9   0   -1.20    2.10 
   9   9   0    7.40    2.90 
   9   9   0    5.70    2.70 
  10   9   0   -1.80    2.50 
  10   9   0   -1.40    2.20 
  11   9   0    5.10    3.10 
  11   9   0   11.60    3.80 
  12   9   0    2.40    2.90 
  12   9   0   -4.60    3.00 
  13   9   0    0.90    2.80 
  13   9   0    0.20    3.60 
  14   9   0    3.40    3.50 
  15   9   0    6.70    4.10 
  16   9   0    0.80    3.60 
  16 -10   0    2.50    6.00 
  15 -10   0   -0.70    5.50 
  14 -10   0    4.40    5.30 
  13 -10   0   -8.00    4.20 
  12 -10   0   36.40    6.50 
  11 -10   0   -3.40    4.20 
  10 -10   0   50.59    6.70 
   9 -10   0    2.20    4.00 
   8 -10   0    2.10    2.40 
   8 -10   0   -1.20    3.40 
   7 -10   0    2.20    3.20 
   7 -10   0    0.80    2.20 
   6 -10   0    7.10    3.10 
   6 -10   0    8.50    2.70 
   5 -10   0   -0.90    2.00 
   5 -10   0    0.10    2.30 
   4 -10   0  116.79    6.10 
   4 -10   0  122.99    6.60 
   3 -10   0   -1.10    1.90 
   3 -10   0    2.10    2.20 
   2 -10   0   42.80    3.50 
   2 -10   0   50.29    4.30 
   1 -10   0   -0.80    2.20 
   1 -10   0   -0.70    1.50 
   0 -10   0   63.69    3.40 
   0 -10   0   58.49    4.90 
   0  10   0   64.09    3.60 
  -1 -10   0   -2.30    2.20 
  -1 -10   0   -0.40    1.00 
   1  10   0    0.70    1.00 
  -2 -10   0   45.00    4.40 
   2  10   0   49.99    3.80 
  -3 -10   0    0.20    2.30 
   3  10   0    1.10    1.20 
  -4 -10   0  139.49    7.20 
   4  10   0  131.49    7.20 
  -5 -10   0   -1.30    2.20 
   5  10   0    0.80    1.50 
   5  10   0    0.40    1.40 
  -6 -10   0    7.90    3.00 
   6  10   0    6.70    1.90 
   6  10   0    4.70    2.00 
  -7 -10   0   -2.30    2.50 
   7  10   0    0.00    1.80 
   7  10   0    0.90    1.90 
  -8 -10   0    4.10    2.90 
   8  10   0    0.30    2.20 
   8  10   0    1.90    2.20 
   9  10   0    0.60    2.50 
   9  10   0   -4.10    1.90 
  10  10   0   52.69    5.20 
  10  10   0   39.50    5.30 
  11  10   0    0.10    3.00 
  11  10   0    0.60    2.60 
  12  10   0   39.90    5.40 
  12  10   0   24.20    4.80 
  13  10   0    1.70    3.00 
  14  10   0    1.40    3.20 
  15  10   0   -1.80    3.00 
  16  10   0    0.90    3.90 
  16 -11   0    5.30    6.10 
  15 -11   0   -1.40    6.10 
  14 -11   0   -1.50    5.80 
  13 -11   0   -6.60    5.10 
  12 -11   0    4.10    4.80 
  11 -11   0   -0.70    4.90 
  10 -11   0   -0.80    3.90 
   9 -11   0    7.80    4.40 
   8 -11   0    3.90    3.70 
   8 -11   0    0.70    2.60 
   7 -11   0   26.70    3.80 
   7 -11   0   26.70    4.50 
   6 -11   0   -0.60    2.20 
   6 -11   0    1.10    2.80 
   5 -11   0    1.50    2.30 
   5 -11   0    1.30    2.50 
   4 -11   0    0.20    2.40 
   4 -11   0    1.40    2.30 
   3 -11   0  175.28    8.20 
   3 -11   0  166.58    7.10 
   2 -11   0   -2.80    2.20 
   2 -11   0   -1.10    1.60 
   1 -11   0   84.19    5.80 
   1 -11   0   88.99    4.50 
   0 -11   0   -0.10    1.30 
   0 -11   0    0.10    1.90 
   0  11   0    0.70    1.00 
  -1 -11   0   85.09    3.90 
  -1 -11   0   82.19    5.80 
   1  11   0   84.49    4.50 
  -2 -11   0   -2.50    2.30 
   2  11   0   -0.90    1.00 
  -3 -11   0  194.28    9.10 
   3  11   0  183.58    8.20 
  -4 -11   0   -1.70    2.40 
   4  11   0    0.50    1.30 
  -5 -11   0    0.70    2.40 
   5  11   0    0.70    1.40 
   5  11   0    0.80    1.70 
  -6 -11   0    0.50    2.50 
   6  11   0   -1.50    1.70 
   6  11   0    0.80    1.60 
  -7 -11   0   29.50    4.40 
   7  11   0   17.70    3.30 
   7  11   0   28.00    3.40 
  -8 -11   0    2.00    2.90 
   8  11   0   -1.70    2.10 
   8  11   0   -2.80    1.90 
   9  11   0   11.50    3.20 
   9  11   0   10.00    3.20 
  10  11   0   -0.50    2.70 
  10  11   0   -1.60    2.30 
  11  11   0    0.70    2.60 
  11  11   0   -3.00    2.80 
  12  11   0   -0.90    2.60 
  13  11   0    0.50    3.50 
  14  11   0    0.80    3.60 
  15  11   0    6.20    3.80 
  16  11   0    0.60    3.60 
  16 -12   0   -2.80    6.40 
  15 -12   0   -5.00    5.10 
  14 -12   0   -2.40    5.00 
  13 -12   0   -3.30    5.40 
  12 -12   0    0.10    4.80 
  11 -12   0   -5.60    4.10 
  10 -12   0    7.50    4.50 
   9 -12   0    5.00    4.30 
   8 -12   0   76.49    6.90 
   8 -12   0   64.69    5.90 
   7 -12   0    0.80    3.20 
   7 -12   0    0.70    2.60 
   6 -12   0   -0.10    2.60 
   6 -12   0   -0.80    2.90 
   5 -12   0    1.50    3.00 
   5 -12   0    0.00    2.60 
   4 -12   0   14.00    3.00 
   4 -12   0   11.30    3.50 
   3 -12   0    1.70    2.60 
   3 -12   0   -0.40    2.20 
   2 -12   0  104.39    6.60 
   2 -12   0  108.59    5.50 
   1 -12   0   -2.20    2.50 
   1 -12   0   -0.40    1.70 
   0 -12   0  103.79    6.70 
   0 -12   0  107.89    4.80 
   0  12   0  112.19    5.20 
  -1 -12   0    0.50    1.20 
  -1 -12   0    0.10    2.60 
   1  12   0   -0.40    1.10 
  -2 -12   0  112.59    7.00 
   2  12   0  106.89    5.60 
  -3 -12   0   -0.80    2.30 
   3  12   0    0.90    1.30 
  -4 -12   0   14.80    4.00 
   4  12   0    8.80    2.20 
  -5 -12   0   -0.30    2.60 
   5  12   0    0.20    1.70 
  -6 -12   0   -0.20    2.60 
   6  12   0    0.00    1.60 
   6  12   0   -1.80    1.70 
  -7 -12   0    0.40    3.00 
   7  12   0   -0.30    2.10 
   7  12   0    1.40    1.90 
  -8 -12   0   77.89    6.30 
   8  12   0   87.49    8.40 
   8  12   0   79.19    5.30 
   9  12   0    0.10    2.50 
   9  12   0   -2.30    2.20 
  10  12   0    0.70    2.90 
  10  12   0    4.30    2.90 
  11  12   0    1.00    3.00 
  12  12   0    9.40    3.70 
  13  12   0   -2.80    3.00 
  14  12   0    2.80    3.50 
  15  12   0    4.60    4.20 
  16  12   0    5.30    4.50 
  16 -13   0   -0.90    6.00 
  15 -13   0   -4.50    5.20 
  14 -13   0   -2.70    5.20 
  13 -13   0   15.40    6.40 
  12 -13   0    1.70    4.80 
  11 -13   0   65.19    7.80 
  10 -13   0   -2.30    3.90 
   9 -13   0   39.20    6.10 
   8 -13   0    0.30    2.70 
   8 -13   0   -0.50    3.70 
   7 -13   0   29.10    4.60 
   7 -13   0   19.80    4.90 
   6 -13   0    0.90    2.90 
   6 -13   0   -0.40    3.10 
   5 -13   0   34.30    4.90 
   5 -13   0   35.00    4.60 
   4 -13   0   -0.30    2.80 
   4 -13   0   -0.50    2.50 
   3 -13   0   29.60    4.60 
   3 -13   0   23.00    3.30 
   2 -13   0   -0.20    1.90 
   2 -13   0   -0.80    2.60 
   1 -13   0  148.29    8.30 
   1 -13   0  153.58    6.30 
   0 -13   0    2.30    1.60 
   0 -13   0   -2.90    2.50 
   0  13   0    0.50    1.20 
  -1 -13   0  155.18    6.10 
  -1 -13   0  152.58    8.50 
   1  13   0  165.08    6.90 
  -2 -13   0    4.50    3.30 
   2  13   0   -0.40    1.20 
  -3 -13   0   29.40    4.90 
   3  13   0   15.30    2.40 
  -4 -13   0    4.50    3.10 
   4  13   0    0.10    1.60 
  -5 -13   0   36.40    5.30 
   5  13   0   19.70    3.10 
  -6 -13   0   -2.60    2.50 
   6  13   0   -0.90    1.50 
   6  13   0    1.40    2.10 
  -7 -13   0   25.10    4.60 
   7  13   0   18.80    3.50 
   7  13   0   21.40    3.10 
  -8 -13   0    0.60    3.40 
   8  13   0   -0.30    2.30 
   8  13   0    0.20    2.30 
   9  13   0   26.30    4.40 
   9  13   0   49.60    7.50 
  10  13   0   -0.80    2.50 
  11  13   0   49.30    6.40 
  12  13   0    2.80    3.20 
  13  13   0    9.00    4.00 
  14  13   0    0.70    3.30 
  15  13   0   -2.60    3.30 
  16  13   0   -2.60    3.50 
  15 -14   0   -2.50    5.50 
  14 -14   0   -6.90    4.90 
  13 -14   0   -0.30    5.60 
  12 -14   0   42.10    7.10 
  11 -14   0    3.70    4.60 
  10 -14   0   37.10    6.30 
   9 -14   0   -1.30    3.80 
   8 -14   0    3.70    3.30 
   8 -14   0   12.40    4.80 
   7 -14   0    2.20    3.50 
   7 -14   0   -0.30    2.80 
   6 -14   0    0.30    2.90 
   6 -14   0    1.10    3.20 
   5 -14   0   -3.00    2.90 
   5 -14   0   -1.60    3.00 
   4 -14   0   84.09    6.00 
   4 -14   0   78.39    6.50 
   3 -14   0   -0.50    2.70 
   3 -14   0   -0.80    2.10 
   2 -14   0   53.79    4.40 
   2 -14   0   61.59    6.00 
   1 -14   0   -2.10    2.90 
   1 -14   0    1.10    1.80 
   0 -14   0  346.17   11.40 
   0 -14   0  352.46   14.40 
   0  14   0  358.76   11.90 
  -1 -14   0    0.80    1.30 
  -1 -14   0   -0.70    2.80 
   1  14   0    0.70    1.30 
  -2 -14   0   53.59    5.80 
   2  14   0   59.99    4.60 
  -3 -14   0    0.20    3.00 
   3  14   0    0.80    1.40 
  -4 -14   0   87.59    7.20 
   4  14   0   83.09    6.00 
  -5 -14   0   -0.60    3.40 
   5  14   0   -0.20    2.00 
  -6 -14   0   -3.00    2.80 
   6  14   0   -0.40    1.70 
   6  14   0    1.00    2.30 
  -7 -14   0    0.40    3.00 
   7  14   0   -1.20    1.90 
   7  14   0    1.20    2.20 
  -8 -14   0    9.40    3.90 
   8  14   0    6.60    2.90 
   9  14   0   -0.70    2.70 
  10  14   0   27.30    4.70 
  11  14   0    0.50    2.70 
  12  14   0   27.90    5.30 
  13  14   0    0.50    3.10 
  14  14   0    0.50    3.60 
  15  14   0    0.20    3.60 
  15 -15   0   -0.80    6.50 
  14 -15   0    1.30    5.70 
  13 -15   0   13.60    5.90 
  12 -15   0   -5.60    4.50 
  11 -15   0   10.00    5.20 
  10 -15   0   -7.00    3.80 
   9 -15   0   30.20    5.70 
   8 -15   0   -0.50    3.80 
   8 -15   0    2.10    3.50 
   7 -15   0   39.60    5.60 
   7 -15   0   37.60    5.40 
   6 -15   0    0.20    3.20 
   6 -15   0   -3.10    3.10 
   5 -15   0  108.89    7.20 
   5 -15   0   97.29    7.30 
   4 -15   0   -1.10    2.90 
   4 -15   0   -4.60    3.10 
   3 -15   0   21.10    3.40 
   3 -15   0   21.90    4.70 
   2 -15   0    1.80    3.00 
   2 -15   0    2.70    2.30 
   1 -15   0  118.49    8.10 
   1 -15   0  125.29    6.00 
   0 -15   0   -1.00    2.90 
   0 -15   0    0.60    1.60 
   0  15   0    1.00    1.40 
  -1 -15   0  118.29    5.30 
  -1 -15   0  106.99    7.70 
   1  15   0  121.29    6.20 
  -2 -15   0   -2.40    3.10 
   2  15   0   -0.80    1.50 
  -3 -15   0   27.90    5.20 
   3  15   0   19.20    2.70 
  -4 -15   0    2.80    3.50 
   4  15   0    2.60    1.90 
  -5 -15   0   94.89    7.50 
   5  15   0  100.49    7.60 
  -6 -15   0    1.00    3.30 
   6  15   0    1.70    2.40 
   6  15   0   -1.00    1.70 
  -7 -15   0   40.10    5.90 
   7  15   0   22.90    4.00 
  -8 -15   0    3.10    3.30 
   8  15   0    3.40    2.90 
   9  15   0   23.40    4.40 
  10  15   0    0.60    3.00 
  11  15   0    5.50    3.40 
  12  15   0   -2.70    2.80 
  13  15   0   -0.30    3.20 
  14  15   0   -1.30    3.30 
  15  15   0   -0.10    4.20 
  15 -16   0    1.60    6.10 
  14 -16   0    2.80    6.00 
  13 -16   0   -4.30    5.60 
  12 -16   0   -1.60    4.90 
  11 -16   0    0.00    5.20 
  10 -16   0   21.60    5.80 
   9 -16   0    0.30    4.20 
   8 -16   0    2.60    4.30 
   7 -16   0   -3.30    3.10 
   7 -16   0    4.60    3.80 
   6 -16   0    1.00    3.60 
   6 -16   0    2.60    3.50 
   5 -16   0    1.80    3.60 
   5 -16   0    1.30    3.40 
   4 -16   0    3.40    3.20 
   4 -16   0    8.90    4.10 
   3 -16   0   -4.60    2.00 
   3 -16   0   -0.30    3.30 
   2 -16   0   14.70    4.30 
   2 -16   0   10.70    2.90 
   1 -16   0    4.40    3.40 
   1 -16   0    1.30    1.90 
   0 -16   0   25.50    3.00 
   0 -16   0   21.20    4.90 
   0  16   0   20.00    2.50 
  -1 -16   0    1.80    1.50 
  -1 -16   0   -1.10    3.00 
   1  16   0    2.00    1.50 
  -2 -16   0   11.20    4.40 
   2  16   0   11.90    2.20 
  -3 -16   0   -0.70    3.20 
   3  16   0   -0.10    1.60 
  -4 -16   0    5.70    3.80 
   4  16   0    1.20    1.80 
  -5 -16   0    1.60    3.80 
   5  16   0    0.10    1.90 
  -6 -16   0    3.70    4.00 
   6  16   0   -1.90    2.20 
  -7 -16   0    3.10    3.70 
   7  16   0   -0.40    2.50 
  -8 -16   0    4.20    3.60 
   8  16   0   -1.80    2.40 
   9  16   0   -0.40    2.50 
  10  16   0   21.30    4.50 
  11  16   0   -4.60    2.40 
  12  16   0    2.60    3.30 
  13  16   0   -2.40    2.90 
  14  16   0    5.00    4.40 
  15  16   0    3.00    3.70 
  14 -17   0   -1.50    5.70 
  13 -17   0    8.80    6.60 
  12 -17   0   -4.20    5.40 
  11 -17   0    3.80    5.20 
  10 -17   0   -3.10    4.80 
   9 -17   0   -1.50    4.50 
   8 -17   0    1.00    3.80 
   7 -17   0   74.69    7.50 
   7 -17   0   65.79    6.60 
   6 -17   0   10.40    4.40 
   6 -17   0   10.40    4.40 
   5 -17   0    2.40    3.70 
   5 -17   0    4.50    3.70 
   4 -17   0   -0.30    4.00 
   4 -17   0   -1.70    3.00 
   3 -17   0  101.29    6.50 
   3 -17   0   98.09    8.10 
   2 -17   0   -0.20    3.50 
   2 -17   0    0.60    2.40 
   1 -17   0   37.50    6.10 
   1 -17   0   44.30    4.20 
   0 -17   0    4.60    3.90 
   0 -17   0   -1.10    1.70 
   0  17   0    2.70    1.80 
  -1 -17   0   39.20    6.10 
  -1 -17   0   29.40    3.10 
   1  17   0   23.80    2.80 
  -2 -17   0    0.80    3.80 
   2  17   0    0.60    1.80 
  -3 -17   0   98.59    8.10 
   3  17   0  105.59    6.90 
  -4 -17   0   -0.80    4.00 
   4  17   0   -1.40    1.80 
  -5 -17   0    8.70    4.60 
   5  17   0    2.60    2.40 
  -6 -17   0   -0.90    3.40 
   6  17   0    1.60    2.40 
  -7 -17   0   64.39    7.60 
   7  17   0   47.90    5.60 
  -8 -17   0    0.50    3.40 
   8  17   0    0.70    2.50 
   9  17   0   -2.20    2.50 
  10  17   0    0.30    2.90 
  11  17   0    6.20    3.80 
  12  17   0    1.50    3.30 
  13  17   0    1.80    3.50 
  14  17   0   -3.70    3.60 
  15  17   0   -1.50    3.60 
  14 -18   0    1.60    6.50 
  13 -18   0   -2.40    6.10 
  12 -18   0   10.10    6.60 
  11 -18   0   34.30    6.90 
  10 -18   0    4.60    4.80 
   9 -18   0    1.80    4.20 
   8 -18   0   -1.60    3.80 
   7 -18   0   -1.50    3.70 
   7 -18   0    0.40    3.10 
   6 -18   0   39.40    6.30 
   6 -18   0   49.00    6.00 
   5 -18   0    0.10    3.50 
   5 -18   0   -1.30    3.10 
   4 -18   0   28.10    5.60 
   4 -18   0   37.60    4.70 
   3 -18   0   -2.20    4.00 
   3 -18   0    0.40    2.80 
   2 -18   0   17.60    3.40 
   2 -18   0   16.70    5.00 
   1 -18   0    0.50    2.10 
   1 -18   0   -3.40    3.40 
   0 -18   0  109.29    8.70 
   0 -18   0  110.79    5.90 
  -1 -18   0    0.00    1.70 
  -1 -18   0   -5.40    3.40 
   1  18   0   -1.80    1.60 
  -2 -18   0   11.40    4.80 
   2  18   0    8.20    2.30 
  -3 -18   0    2.70    4.20 
   3  18   0   -0.50    1.90 
  -4 -18   0   34.00    6.30 
   4  18   0   23.70    3.50 
  -5 -18   0    3.40    4.00 
   5  18   0   -1.60    2.20 
  -6 -18   0   47.50    7.10 
   6  18   0   26.30    3.90 
  -7 -18   0    1.50    4.20 
   7  18   0   -2.50    2.40 
  -8 -18   0   -0.30    3.70 
   8  18   0   -3.00    2.40 
  -9 -18   0   -3.10    3.90 
   9  18   0   -1.80    2.60 
  10  18   0    3.20    3.50 
  11  18   0   -1.40    2.90 
  12  18   0    9.10    4.40 
  13  18   0   -2.70    3.30 
  14  18   0   -4.10    3.70 
  14 -19   0    3.70    6.80 
  13 -19   0   -5.90    5.80 
  12 -19   0   -5.00    5.50 
  11 -19   0    3.90    5.20 
  10 -19   0   -2.30    4.60 
   9 -19   0    8.50    5.30 
   8 -19   0    2.50    4.10 
   7 -19   0   -0.80    4.10 
   7 -19   0   -1.70    3.70 
   6 -19   0   -0.20    3.50 
   6 -19   0   -0.50    3.40 
   5 -19   0    5.10    4.30 
   5 -19   0    5.30    3.60 
   4 -19   0    1.50    3.80 
   4 -19   0    1.30    3.00 
   3 -19   0    3.60    3.00 
   3 -19   0   -4.30    3.30 
   2 -19   0    2.40    4.20 
   2 -19   0   -4.00    2.30 
   1 -19   0    6.40    4.40 
   1 -19   0    4.60    2.50 
   0 -19   0   -1.90    4.10 
   0 -19   0   -1.20    2.10 
  -1 -19   0    1.50    4.10 
  -2 -19   0    3.50    4.20 
   2  19   0   -0.20    1.90 
  -3 -19   0    2.00    4.40 
   3  19   0   -1.00    2.10 
  -4 -19   0   -0.90    4.10 
   4  19   0   -1.10    2.20 
  -5 -19   0   10.00    4.90 
   5  19   0    6.30    2.80 
  -6 -19   0    0.30    3.80 
   6  19   0   -0.30    2.10 
  -7 -19   0    3.20    4.10 
   7  19   0   -2.50    2.50 
  -8 -19   0   -4.40    3.80 
   8  19   0    1.20    2.90 
  -9 -19   0   -0.70    5.00 
   9  19   0    0.10    3.20 
  10  19   0    1.00    3.10 
  11  19   0   -1.40    3.00 
  12  19   0   -0.30    3.60 
  13  19   0   -1.20    3.70 
  14  19   0   -5.70    3.60 
  13 -20   0   -4.40    6.30 
  12 -20   0   -1.20    5.20 
  11 -20   0    1.50    5.70 
  10 -20   0    7.70    5.10 
   9 -20   0   -1.30    4.40 
   8 -20   0    2.10    4.10 
   7 -20   0    1.00    4.10 
   7 -20   0    1.20    3.90 
   6 -20   0   43.50    6.90 
   6 -20   0   50.69    6.50 
   5 -20   0    0.90    3.70 
   5 -20   0   -5.70    3.40 
   4 -20   0  141.29    8.50 
   4 -20   0  124.29    9.50 
   3 -20   0   -0.60    3.90 
   3 -20   0   -0.80    2.90 
   2 -20   0   29.10    6.20 
   2 -20   0   26.20    4.10 
   1 -20   0   -1.60    2.40 
   1 -20   0   -3.10    4.00 
   0 -20   0  168.98    8.00 
   0 -20   0  167.98   11.20 
  -1 -20   0   -1.90    4.00 
  -2 -20   0   23.00    5.90 
  -3 -20   0    2.30    4.30 
   3  20   0   -3.90    2.60 
  -4 -20   0  134.79   10.20 
   4  20   0  139.79    9.20 
  -5 -20   0   -0.80    4.10 
   5  20   0    0.10    2.60 
  -6 -20   0   46.00    7.60 
   6  20   0   32.50    4.60 
  -7 -20   0    0.20    4.40 
   7  20   0   -2.50    2.50 
  -8 -20   0    3.40    4.80 
   8  20   0    6.00    3.50 
  -9 -20   0   -2.20    5.10 
   9  20   0   -0.40    2.80 
  10  20   0    5.00    3.70 
  11  20   0    0.00    3.60 
  12  20   0   -1.70    3.20 
  13  20   0   -0.30    4.10 
  14  20   0    0.30    4.30 
  13 -21   0   -0.70    6.60 
  12 -21   0    1.10    5.70 
  11 -21   0   18.90    6.90 
  10 -21   0   -6.20    5.10 
   9 -21   0    4.80    4.90 
   8 -21   0   -1.70    4.00 
   7 -21   0   21.80    5.10 
   7 -21   0   16.90    5.30 
   6 -21   0   -0.20    3.50 
   6 -21   0    4.80    4.20 
   5 -21   0   28.10    4.90 
   5 -21   0   23.90    5.90 
   4 -21   0    0.30    3.80 
   4 -21   0    0.00    3.30 
   3 -21   0   28.80    6.30 
   3 -21   0   33.70    4.80 
   2 -21   0   -2.30    2.60 
   2 -21   0    4.50    4.90 
   1 -21   0   45.70    7.50 
   1 -21   0   42.10    4.60 
   0 -21   0    3.30    4.80 
  -1 -21   0   46.40    7.50 
  -2 -21   0   -2.00    3.90 
  -3 -21   0   32.80    6.50 
  -4 -21   0    9.20    5.00 
  -5 -21   0   32.80    6.60 
   5  21   0   15.00    3.50 
  -6 -21   0    5.60    4.70 
   6  21   0   -1.20    2.40 
  -7 -21   0   18.80    5.70 
   7  21   0    7.80    3.40 
  -8 -21   0    1.10    4.30 
   8  21   0    2.00    2.90 
  -9 -21   0   -4.90    5.70 
   9  21   0   -1.60    3.10 
  10  21   0   -2.80    2.80 
  11  21   0    7.10    3.90 
  12  21   0   -2.20    3.10 
  13  21   0    2.30    4.10 
  12 -22   0    5.50    5.90 
  11 -22   0   -5.90    4.70 
  10 -22   0   -0.10    5.00 
   9 -22   0   -7.80    4.60 
   8 -22   0   -4.00    4.30 
   7 -22   0    2.50    4.30 
   7 -22   0   -2.00    4.20 
   6 -22   0    0.10    3.90 
   6 -22   0   -2.40    3.90 
   5 -22   0   -2.70    3.40 
   5 -22   0   -0.10    4.20 
   4 -22   0  115.89    9.70 
   4 -22   0  112.29    7.90 
   3 -22   0    3.30    4.40 
   3 -22   0    1.50    2.70 
   2 -22   0   29.20    4.30 
   2 -22   0   24.50    6.20 
   1 -22   0    1.00    4.60 
   0 -22   0   88.79    8.90 
  -1 -22   0    2.30    4.50 
  -2 -22   0   29.10    6.50 
  -3 -22   0   -4.70    4.10 
  -4 -22   0  125.09   10.20 
  -5 -22   0   -1.20    3.80 
  -6 -22   0    5.20    4.90 
  -7 -22   0   -4.80    4.60 
   7  22   0    2.50    3.10 
  -8 -22   0    0.70    5.00 
   8  22   0   -1.40    2.90 
  -9 -22   0   -2.10    4.60 
   9  22   0    0.40    3.40 
  10  22   0   -1.20    3.60 
  11  22   0   -2.20    3.70 
  12  22   0   -0.60    3.90 
  13  22   0   -0.80    3.50 
  12 -23   0   -4.10    5.10 
  11 -23   0    3.00    5.50 
  10 -23   0   -3.00    4.50 
   9 -23   0   -7.30    4.10 
   8 -23   0    0.40    4.50 
   7 -23   0   -1.40    3.90 
   7 -23   0   -2.80    3.60 
   6 -23   0    3.50    4.20 
   6 -23   0   -0.90    3.90 
   5 -23   0   17.70    5.90 
   5 -23   0   19.50    4.80 
   4 -23   0   -1.70    4.20 
   4 -23   0    0.40    3.40 
   3 -23   0    2.90    4.70 
   3 -23   0    2.40    3.20 
   2 -23   0    4.70    5.10 
   1 -23   0   25.50    6.40 
   0 -23   0    6.40    4.60 
  -1 -23   0   22.90    6.40 
  -2 -23   0    2.30    4.80 
  -3 -23   0    4.00    5.00 
  -4 -23   0    2.40    4.30 
  -5 -23   0    8.70    5.00 
  -6 -23   0    7.00    4.70 
  -7 -23   0    5.80    5.10 
  -8 -23   0    3.70    4.90 
  -9 -23   0   -1.10    5.80 
   9  23   0   -2.50    3.20 
  10  23   0   -0.80    3.50 
  11  23   0    8.10    4.50 
  12  23   0   -1.70    3.80 
  11 -24   0   -0.40    5.20 
  10 -24   0    0.90    5.70 
   9 -24   0    0.30    5.20 
   8 -24   0    4.50    5.10 
   7 -24   0   -2.40    4.30 
   7 -24   0    3.60    4.40 
   6 -24   0   10.20    5.20 
   6 -24   0   15.50    5.00 
   5 -24   0   -2.60    4.40 
   5 -24   0    3.60    3.60 
   4 -24   0   -0.30    3.10 
   4 -24   0    3.20    4.80 
   3 -24   0    2.00    5.00 
   2 -24   0    5.70    4.60 
   1 -24   0    0.80    5.00 
   0 -24   0   17.30    5.90 
  -1 -24   0    8.40    5.60 
  -2 -24   0    9.90    5.50 
  -3 -24   0    3.50    4.70 
  -4 -24   0   -1.60    4.00 
  -5 -24   0    1.10    5.00 
  -6 -24   0   29.10    7.60 
  -7 -24   0    6.10    5.10 
  -8 -24   0    5.70    4.80 
  -9 -24   0   -4.20    5.10 
  11  24   0   -2.00    5.50 
  12  24   0   -5.20    3.60 
  11 -25   0   11.90    6.80 
  10 -25   0    8.20    5.50 
   9 -25   0   -1.00    5.00 
   8 -25   0   -2.30    4.20 
   7 -25   0    2.30    4.10 
   7 -25   0    6.00    5.00 
   6 -25   0    7.40    5.20 
   6 -25   0    6.70    4.50 
   5 -25   0   11.80    5.30 
   5 -25   0    6.30    5.50 
   4 -25   0   -1.50    4.50 
   3 -25   0    5.10    5.60 
   2 -25   0   -0.10    4.90 
   1 -25   0    6.30    5.50 
   0 -25   0    6.00    5.30 
  -1 -25   0    8.30    5.60 
  -2 -25   0   -0.50    4.60 
  -3 -25   0    0.10    4.60 
  -4 -25   0   10.20    4.90 
  -5 -25   0    5.20    5.50 
  -6 -25   0    2.30    5.00 
  -7 -25   0    4.50    4.70 
  -8 -25   0   -6.40    4.60 
  -9 -25   0    7.10    8.70 
  10 -26   0   -8.10    4.70 
   9 -26   0    5.70    5.20 
   8 -26   0    1.20    5.10 
   7 -26   0    1.70    4.40 
   7 -26   0   -1.80    4.50 
   6 -26   0    5.50    5.00 
   5 -26   0    0.90    4.40 
   4 -26   0    9.90    5.80 
   3 -26   0   -1.50    4.00 
   2 -26   0    8.70    5.60 
   1 -26   0   -3.80    4.60 
   0 -26   0    0.60    4.90 
  -1 -26   0   -0.70    4.50 
  -2 -26   0   -0.30    4.80 
  -3 -26   0   -2.30    4.50 
  -4 -26   0    9.50    5.50 
  -5 -26   0    1.60    5.20 
  -6 -26   0    1.80    5.10 
  -7 -26   0    1.80    5.40 
  -8 -26   0    4.80    5.30 
   9 -27   0    2.50    5.50 
   8 -27   0    3.10    4.50 
   7 -27   0    0.40    4.70 
   6 -27   0   -0.60    4.70 
   5 -27   0    2.50    4.60 
   4 -27   0    7.00    4.90 
   3 -27   0    5.60    5.30 
   2 -27   0    6.90    5.50 
   1 -27   0    5.50    5.50 
   0 -27   0    0.70    5.00 
  -1 -27   0    1.30    4.70 
  -2 -27   0    0.10    4.90 
  -3 -27   0    1.60    5.10 
  -4 -27   0    5.90    5.00 
  -5 -27   0    2.10    5.00 
  -6 -27   0    6.80    5.30 
  -7 -27   0   -0.80    4.70 
  -8 -27   0   -5.10    4.30 
   7 -28   0    1.90    4.90 
   6 -28   0    0.30    5.10 
   5 -28   0    5.10    5.30 
   4 -28   0    6.90    5.50 
   3 -28   0    4.10    5.30 
   2 -28   0    1.80    5.80 
   1 -28   0    5.20    5.80 
   0 -28   0   -2.20    5.00 
  -1 -28   0    1.00    5.10 
  -2 -28   0    3.40    5.80 
  -3 -28   0    1.80    5.80 
  -4 -28   0    1.10    4.70 
  -5 -28   0    0.60    5.20 
  -6 -28   0    1.40    5.50 
  -7 -28   0    2.40    5.60 
  -8 -28   0    4.30    6.50 
   7 -29   0   -0.10    6.30 
   6 -29   0    3.60    6.00 
   5 -29   0   -2.60    5.00 
   4 -29   0   -0.60    5.30 
   3 -29   0   -1.20    5.00 
   2 -29   0   -1.20    4.70 
   1 -29   0   -1.20    5.80 
   0 -29   0    3.10    5.30 
  -1 -29   0    0.90    5.40 
  -2 -29   0   -1.80    4.80 
  -3 -29   0    0.00    5.10 
  -4 -29   0   -0.20    5.10 
  -5 -29   0    7.60    6.00 
  -6 -29   0    0.50    5.40 
  -7 -29   0   -1.40    5.40 
  -8 -29   0    6.50    6.40 
   6 -30   0    3.00    6.10 
   5 -30   0    8.20    6.00 
   4 -30   0   13.20    6.90 
   3 -30   0    0.40    5.40 
   2 -30   0    6.50    6.00 
   1 -30   0    5.70    5.80 
   0 -30   0    6.20    5.90 
  -1 -30   0    8.20    6.30 
  -2 -30   0   -0.60    5.30 
  -3 -30   0    3.30    5.40 
  -4 -30   0    5.50    5.80 
  -5 -30   0    8.20    6.00 
  -6 -30   0    0.90    5.50 
  -7 -30   0   -2.30    6.60 
   6 -31   0    3.90    6.50 
   5 -31   0    6.30    6.10 
   4 -31   0    7.00    6.20 
   3 -31   0   10.40    7.10 
   2 -31   0    6.50    6.50 
   1 -31   0    5.00    6.00 
   0 -31   0    3.80    6.00 
  -1 -31   0    3.60    6.20 
  -2 -31   0   -1.80    5.50 
  -3 -31   0   10.60    6.60 
  -3 -31   1    2.50    5.90 
  -2 -31   1   -3.10    5.50 
  -1 -31   1    5.60    6.40 
   0 -31   1    2.70    5.90 
   1 -31   1    4.10    6.10 
   2 -31   1    0.20    5.70 
   3 -31   1    6.90    5.80 
   4 -31   1    1.90    6.30 
   5 -31   1    3.90    6.20 
   6 -31   1    0.80    5.50 
  -7 -30   1   -5.30    8.00 
  -6 -30   1    6.80    6.20 
  -5 -30   1   13.80    6.70 
  -4 -30   1   -1.90    5.10 
  -3 -30   1   -3.30    5.00 
  -2 -30   1    4.50    5.90 
  -1 -30   1    1.50    5.70 
   0 -30   1    2.80    5.80 
   1 -30   1    0.10    5.30 
   2 -30   1   -2.90    5.40 
   3 -30   1   -3.90    5.90 
   4 -30   1    1.90    5.50 
   5 -30   1    6.00    6.30 
   6 -30   1    1.60    5.40 
  -8 -29   1   -1.50    6.10 
  -7 -29   1    6.10    6.20 
  -6 -29   1   -0.90    5.40 
  -5 -29   1    7.30    6.30 
  -4 -29   1    6.00    5.80 
  -3 -29   1    3.30    5.60 
  -2 -29   1    6.60    6.00 
  -1 -29   1    2.50    5.80 
   0 -29   1    3.70    5.60 
   1 -29   1    1.20    5.50 
   2 -29   1    5.40    5.80 
   4 -29   1    2.10    5.60 
   5 -29   1    2.40    5.90 
   6 -29   1    1.60    5.00 
  -8 -28   1    1.40    5.30 
  -7 -28   1   -0.60    5.70 
  -6 -28   1    4.80    5.80 
  -5 -28   1   11.50    6.60 
  -4 -28   1   18.30    6.70 
  -3 -28   1    1.50    4.80 
  -2 -28   1    9.50    6.00 
  -1 -28   1    3.30    5.60 
   0 -28   1    0.30    5.10 
   1 -28   1   -3.10    4.50 
   2 -28   1    6.30    5.60 
   3 -28   1    5.30    5.70 
   4 -28   1    4.40    5.50 
   5 -28   1   -0.20    5.40 
   6 -28   1   10.10    5.70 
   7 -28   1   -2.70    5.20 
   9 -28   1    5.60    5.50 
  -8 -27   1    0.10    5.20 
  -7 -27   1    3.80    5.90 
  -6 -27   1    3.70    5.50 
  -5 -27   1    2.40    4.50 
  -4 -27   1    2.30    5.10 
  -3 -27   1   10.90    6.10 
  -2 -27   1    6.20    5.50 
  -1 -27   1    6.60    5.90 
   0 -27   1    3.00    5.20 
   1 -27   1    2.70    4.90 
   2 -27   1    2.90    5.20 
   3 -27   1    3.50    5.30 
   4 -27   1   -0.80    4.50 
   5 -27   1    2.70    4.90 
   6 -27   1    4.70    5.20 
   7 -27   1    7.00    5.80 
   7 -27   1   -0.90    4.60 
   8 -27   1    2.70    5.00 
   9 -27   1    2.10    4.80 
  -9 -26   1   -4.20    7.00 
  -8 -26   1   -3.90    5.20 
  -7 -26   1    6.10    5.30 
  -6 -26   1    2.40    5.00 
  -5 -26   1    1.30    4.80 
  -4 -26   1   -0.40    5.00 
  -3 -26   1   -2.10    4.50 
  -2 -26   1    8.90    5.50 
  -1 -26   1    5.60    5.50 
   0 -26   1    6.90    5.40 
   1 -26   1    6.30    5.00 
   2 -26   1    7.50    5.20 
   3 -26   1    1.80    4.80 
   4 -26   1    4.20    5.00 
   5 -26   1    5.50    5.30 
   6 -26   1    0.40    4.30 
   6 -26   1    1.90    4.30 
   7 -26   1   -1.50    3.90 
   7 -26   1    0.80    4.40 
   8 -26   1    4.50    4.60 
   9 -26   1   -0.20    5.30 
  10 -26   1    2.60    5.90 
  -9 -25   1    4.10    6.00 
  -8 -25   1    1.60    4.70 
  -7 -25   1    3.10    5.10 
  -6 -25   1   29.10    7.20 
  -5 -25   1    2.70    5.00 
  -4 -25   1    4.90    5.00 
  -3 -25   1    4.50    4.90 
  -2 -25   1   11.20    5.70 
  -1 -25   1    0.20    4.80 
   0 -25   1    4.90    4.90 
   1 -25   1   -1.20    5.00 
   2 -25   1   19.10    6.10 
   3 -25   1    0.50    4.70 
   4 -25   1    5.80    5.20 
   5 -25   1   19.00    4.90 
   5 -25   1    2.40    4.80 
   6 -25   1   22.90    6.50 
   6 -25   1   20.90    5.00 
   7 -25   1    2.60    4.50 
   7 -25   1    0.40    4.50 
   8 -25   1    4.30    5.10 
  10 -25   1    0.20    5.80 
  11 -25   1    1.70    5.50 
  -9 -24   1    4.30    6.40 
  -8 -24   1   19.90    6.50 
  -7 -24   1    8.40    5.90 
  -6 -24   1   -0.10    4.70 
  -5 -24   1    2.60    4.90 
  -4 -24   1   32.50    7.30 
  -3 -24   1    1.80    4.50 
  -2 -24   1    3.40    4.60 
  -1 -24   1    3.10    4.90 
   0 -24   1   60.59    8.90 
   1 -24   1   -0.40    4.50 
   2 -24   1   -0.30    4.10 
   3 -24   1    2.30    4.60 
   3 -24   1    1.40    5.70 
   4 -24   1   27.20    5.10 
   4 -24   1   15.30    5.90 
   5 -24   1    0.10    3.70 
   5 -24   1    5.50    4.90 
   6 -24   1    6.30    4.40 
   6 -24   1    4.80    4.60 
   7 -24   1    8.20    5.00 
   7 -24   1    6.70    4.50 
   8 -24   1   19.10    5.50 
   9 -24   1   10.00    5.20 
  10 -24   1   10.50    5.60 
  11 -24   1    3.50    5.60 
  12  23  -1    4.50    4.20 
  11  23  -1   -0.10    3.50 
  10  23  -1    3.10    3.90 
  -9 -23   1    4.10    5.10 
  -8 -23   1    0.90    4.70 
  -7 -23   1   21.90    6.50 
  -6 -23   1    2.90    5.10 
  -5 -23   1    1.40    4.70 
  -4 -23   1   31.10    7.40 
  -3 -23   1    4.00    4.80 
  -2 -23   1    5.50    4.90 
  -1 -23   1   10.40    5.40 
   0 -23   1   -2.20    3.70 
   1 -23   1    4.10    4.90 
   2 -23   1    6.30    4.60 
   2 -23   1    6.60    4.60 
   3 -23   1    7.40    4.90 
   3 -23   1    7.20    3.50 
   4 -23   1   38.30    7.20 
   4 -23   1   29.40    5.20 
   5 -23   1    2.30    3.80 
   5 -23   1    0.00    4.50 
   6 -23   1    1.40    4.20 
   6 -23   1   -1.70    3.50 
   7 -23   1   18.90    5.50 
   7 -23   1   27.70    6.50 
   8 -23   1    3.70    4.50 
   9 -23   1    5.90    5.30 
  10 -23   1    1.50    5.20 
  11 -23   1    0.10    5.00 
  12 -23   1    7.30    6.10 
  13  22  -1   -0.60    4.00 
  12  22  -1    4.10    4.00 
  11  22  -1    0.50    3.80 
  10  22  -1    0.80    3.60 
   9  22  -1   -2.00    3.10 
  -9 -22   1    0.10    5.20 
   8  22  -1    3.50    3.30 
  -8 -22   1   -3.00    4.60 
   7  22  -1    0.90    5.10 
  -7 -22   1    1.80    5.20 
  -6 -22   1   29.30    6.70 
  -5 -22   1   37.00    7.20 
  -4 -22   1   27.00    6.50 
  -3 -22   1   29.50    6.70 
  -2 -22   1   42.00    7.50 
  -1 -22   1    5.40    4.90 
   0 -22   1   87.59    8.80 
   1 -22   1    8.10    4.10 
   1 -22   1    2.10    4.70 
   2 -22   1   42.20    7.30 
   2 -22   1   45.30    5.20 
   3 -22   1   24.20    6.20 
   3 -22   1   24.50    4.60 
   4 -22   1   22.60    5.90 
   4 -22   1   18.60    4.50 
   5 -22   1   23.80    6.30 
   5 -22   1   29.10    5.30 
   6 -22   1   26.40    6.10 
   6 -22   1   30.50    5.70 
   7 -22   1    3.50    4.80 
   7 -22   1   -0.10    3.80 
   8 -22   1   -0.10    4.60 
   9 -22   1   -2.60    4.90 
  10 -22   1    3.90    5.00 
  11 -22   1    0.10    5.90 
  12 -22   1   -4.60    5.30 
  13  21  -1    0.20    3.50 
  12  21  -1   -4.60    3.30 
  11  21  -1   -1.80    3.20 
  10  21  -1   -0.50    3.00 
   9  21  -1   -2.20    3.00 
  -9 -21   1    3.40    5.30 
   8  21  -1    0.40    2.90 
  -8 -21   1   -1.00    4.20 
   7  21  -1    1.50    2.80 
  -7 -21   1   -0.10    4.20 
   6  21  -1   -0.50    2.60 
  -6 -21   1    0.20    4.30 
  -5 -21   1   47.20    7.70 
  -4 -21   1   53.69    8.10 
  -3 -21   1    7.90    4.90 
  -2 -21   1    7.50    4.90 
  -1 -21   1    3.60    4.80 
   0 -21   1    0.10    4.60 
   1 -21   1    1.40    4.50 
   1 -21   1    4.40    2.60 
   2 -21   1    8.50    5.40 
   2 -21   1    5.50    3.20 
   3 -21   1   -4.50    2.90 
   3 -21   1    1.50    4.50 
   4 -21   1   51.29    7.70 
   4 -21   1   55.59    6.00 
   5 -21   1   45.80    6.10 
   5 -21   1   40.20    7.20 
   6 -21   1    9.50    5.00 
   6 -21   1    1.30    3.60 
   7 -21   1    0.80    4.30 
   7 -21   1    5.40    4.30 
   8 -21   1    3.00    4.50 
   9 -21   1    5.40    4.90 
  10 -21   1   -0.10    5.40 
  11 -21   1    7.10    6.10 
  12 -21   1    1.00    6.00 
  13 -21   1    6.90    6.30 
  14  20  -1   -3.90    3.50 
  13  20  -1   -3.10    3.10 
  12  20  -1   -1.00    3.30 
  11  20  -1    1.10    3.70 
  10  20  -1    3.90    3.60 
   9  20  -1   -1.80    2.70 
  -9 -20   1   -0.20    4.80 
   8  20  -1    1.40    2.60 
  -8 -20   1    4.30    5.00 
   7  20  -1   10.40    3.30 
  -7 -20   1   24.90    6.40 
   6  20  -1   17.20    3.80 
  -6 -20   1   12.70    4.90 
   5  20  -1    3.10    2.70 
  -5 -20   1    6.60    5.00 
   4  20  -1   -1.90    2.20 
  -4 -20   1    0.80    4.20 
  -3 -20   1    4.10    4.00 
  -2 -20   1    3.70    4.60 
  -1 -20   1   39.40    7.00 
   0 -20   1    0.30    2.10 
   0 -20   1    1.30    4.10 
   1 -20   1   34.00    6.80 
   1 -20   1   42.10    4.50 
   2 -20   1   -0.10    3.70 
   2 -20   1   -2.30    2.60 
   3 -20   1    2.90    2.90 
   3 -20   1    6.10    4.60 
   4 -20   1    3.80    4.30 
   4 -20   1    6.20    3.20 
   5 -20   1    5.00    3.50 
   5 -20   1    5.90    4.20 
   6 -20   1   18.40    5.00 
   6 -20   1   20.50    5.80 
   7 -20   1   13.30    5.10 
   7 -20   1   11.70    4.70 
   8 -20   1    0.60    4.30 
   9 -20   1    1.70    4.50 
  10 -20   1    4.10    5.20 
  11 -20   1   -5.20    4.60 
  12 -20   1    0.10    6.00 
  13 -20   1    7.40    6.30 
  14  19  -1    1.50    3.80 
  13  19  -1   -2.40    3.70 
  12  19  -1   -2.10    3.40 
  11  19  -1   -1.90    2.70 
  10  19  -1   -0.60    2.90 
   9  19  -1   18.70    4.40 
  -9 -19   1   18.20    6.40 
   8  19  -1   -2.00    2.50 
  -8 -19   1   -3.90    4.20 
   7  19  -1   19.90    4.10 
  -7 -19   1   33.70    6.40 
   6  19  -1   14.20    3.50 
  -6 -19   1   17.30    5.40 
   5  19  -1   11.30    3.00 
  -5 -19   1   15.70    5.10 
   4  19  -1    0.50    2.20 
  -4 -19   1    2.30    4.80 
   3  19  -1   14.60    2.90 
  -3 -19   1   18.60    5.30 
  -2 -19   1   10.40    4.80 
  -1 -19   1    4.80    4.40 
   0 -19   1    1.60    4.00 
   0 -19   1    0.60    2.20 
   1 -19   1    8.00    2.80 
   1 -19   1    8.40    4.70 
   2 -19   1   16.00    3.30 
   2 -19   1   27.40    5.80 
   3 -19   1   20.30    5.60 
   3 -19   1   25.20    4.40 
   4 -19   1    3.30    4.20 
   4 -19   1    1.90    3.30 
   5 -19   1   13.00    4.80 
   5 -19   1   13.80    4.10 
   6 -19   1   19.70    4.60 
   6 -19   1   23.40    5.30 
   7 -19   1   25.70    5.60 
   7 -19   1   16.60    4.80 
   8 -19   1   -1.60    3.90 
   9 -19   1   25.00    6.30 
  10 -19   1    3.40    4.90 
  11 -19   1   -5.60    4.60 
  12 -19   1   -0.50    5.90 
  13 -19   1    2.50    5.80 
  14 -19   1    3.60    6.40 
  14  18  -1    3.60    3.90 
  13  18  -1    1.70    3.80 
  12  18  -1    6.10    4.10 
  11  18  -1    5.60    3.80 
  10  18  -1   13.10    4.30 
   9  18  -1   -0.30    3.00 
  -9 -18   1    3.50    5.40 
   8  18  -1    1.40    2.70 
  -8 -18   1    3.50    4.50 
   7  18  -1    8.40    3.20 
  -7 -18   1   19.40    5.20 
   6  18  -1    6.80    2.80 
  -6 -18   1   20.00    5.40 
   5  18  -1   -0.50    2.20 
  -5 -18   1    4.80    4.30 
   4  18  -1   19.00    3.30 
  -4 -18   1   26.60    5.80 
   3  18  -1    1.00    1.90 
  -3 -18   1   -0.70    4.00 
   2  18  -1   28.10    3.30 
  -2 -18   1   47.40    7.10 
   1  18  -1   39.30    4.60 
  -1 -18   1   60.99    7.70 
   0 -18   1  216.08    8.90 
   0 -18   1  223.18   12.10 
   1 -18   1   74.09    7.70 
   1 -18   1   74.09    5.30 
   2 -18   1   34.20    6.00 
   2 -18   1   35.90    4.40 
   3 -18   1    2.00    3.90 
   3 -18   1    5.40    2.80 
   4 -18   1   31.50    6.20 
   4 -18   1   34.50    4.90 
   5 -18   1    1.00    3.60 
   5 -18   1    3.30    3.80 
   6 -18   1   14.60    4.70 
   6 -18   1    5.40    3.90 
   7 -18   1   19.40    5.20 
   7 -18   1   10.50    4.00 
   8 -18   1    3.90    4.20 
   9 -18   1    5.80    4.60 
  10 -18   1   23.20    5.90 
  11 -18   1   11.30    5.80 
  12 -18   1    1.80    5.20 
  13 -18   1    1.90    5.60 
  14 -18   1   -0.20    5.70 
  15  17  -1    3.60    4.40 
  14  17  -1    1.80    3.60 
  13  17  -1    4.80    4.00 
  12  17  -1    0.60    3.00 
  11  17  -1    1.30    3.40 
  10  17  -1    1.40    2.80 
   9  17  -1   -2.20    2.40 
  -9 -17   1    1.20    5.20 
   8  17  -1    7.20    3.30 
  -8 -17   1    8.60    4.50 
   7  17  -1   -1.70    2.40 
  -7 -17   1    0.40    3.60 
   6  17  -1   32.10    4.20 
  -6 -17   1   51.59    7.40 
   5  17  -1   18.10    3.40 
  -5 -17   1   20.90    5.20 
   4  17  -1   20.50    3.10 
  -4 -17   1   27.20    5.70 
   3  17  -1    1.70    1.70 
  -3 -17   1    5.30    4.20 
   2  17  -1    0.10    1.60 
  -2 -17   1   -0.10    3.50 
   1  17  -1    2.30    1.70 
  -1 -17   1    5.40    1.90 
  -1 -17   1   11.70    4.30 
   0  17  -1   -0.40    1.50 
   0 -17   1    1.10    1.90 
   0 -17   1   -2.30    3.30 
   1 -17   1    4.60    2.10 
   1 -17   1    0.70    3.30 
   2 -17   1   -1.20    3.30 
   2 -17   1    1.30    2.40 
   3 -17   1    3.60    3.00 
   3 -17   1    2.40    4.10 
   4 -17   1   31.20    4.50 
   4 -17   1   27.50    5.30 
   5 -17   1   16.90    5.00 
   5 -17   1   26.50    4.60 
   6 -17   1   45.20    6.40 
   6 -17   1   37.10    5.40 
   7 -17   1    5.10    4.00 
   7 -17   1    6.40    3.70 
   8 -17   1    6.10    4.70 
   9 -17   1    3.30    4.20 
  10 -17   1   -0.50    4.90 
  11 -17   1   -1.40    4.50 
  12 -17   1   -0.40    5.10 
  13 -17   1   -4.10    5.20 
  14 -17   1    1.70    6.50 
  15  16  -1    2.50    4.10 
  14  16  -1   -4.40    2.90 
  13  16  -1    0.20    3.30 
  12  16  -1    2.30    3.40 
  11  16  -1    3.30    3.10 
  10  16  -1    1.10    3.10 
   9  16  -1   -2.20    2.20 
   8  16  -1    0.60    2.60 
  -8 -16   1   -2.40    3.60 
   7  16  -1    2.10    2.60 
  -7 -16   1    2.30    3.50 
   6  16  -1   18.20    3.50 
  -6 -16   1   23.40    5.30 
   5  16  -1   64.49    6.50 
  -5 -16   1   61.49    6.50 
   4  16  -1    1.30    1.90 
  -4 -16   1    3.70    3.50 
   3  16  -1    1.30    1.70 
  -3 -16   1   -0.40    3.30 
   2  16  -1   12.80    2.30 
  -2 -16   1   28.10    5.50 
   1  16  -1   -0.50    1.40 
  -1 -16   1    1.50    1.60 
  -1 -16   1    2.40    3.50 
   0  16  -1    4.30    1.70 
   0 -16   1    9.60    2.40 
   0 -16   1    7.10    3.90 
   1 -16   1    2.20    3.30 
   1 -16   1    1.20    2.00 
   2 -16   1   17.90    3.20 
   2 -16   1   24.70    5.10 
   3 -16   1    3.20    3.30 
   3 -16   1   -2.50    2.20 
   4 -16   1   -0.20    3.00 
   4 -16   1   -1.00    3.00 
   5 -16   1   57.89    5.80 
   5 -16   1   61.59    6.50 
   6 -16   1   26.60    5.00 
   6 -16   1   20.70    4.60 
   7 -16   1    5.40    4.00 
   8 -16   1   -4.10    3.60 
   9 -16   1    0.60    3.90 
  10 -16   1    2.80    4.60 
  11 -16   1    8.70    5.90 
  12 -16   1   -2.80    4.90 
  13 -16   1    5.90    5.70 
  14 -16   1    4.60    6.50 
  15 -16   1    3.10    6.30 
  15  15  -1    0.80    3.60 
  14  15  -1    1.40    3.40 
  13  15  -1    5.00    3.70 
  12  15  -1    0.10    2.90 
  11  15  -1    4.20    3.20 
  10  15  -1    1.50    2.60 
   9  15  -1   -0.50    2.70 
   8  15  -1   -1.10    2.10 
  -8 -15   1    2.90    3.40 
   7  15  -1    4.10    2.70 
   7  15  -1    1.10    2.00 
  -7 -15   1    0.70    3.30 
   6  15  -1    0.50    1.80 
   6  15  -1    0.80    2.30 
  -6 -15   1   -2.40    3.10 
   5  15  -1    2.70    2.20 
  -5 -15   1    3.70    3.50 
   4  15  -1   10.30    2.30 
  -4 -15   1   17.60    4.60 
   3  15  -1   60.79    5.00 
  -3 -15   1   62.99    6.30 
   2  15  -1    0.80    1.40 
  -2 -15   1    1.60    3.40 
   1  15  -1   -0.30    1.20 
  -1 -15   1    0.30    3.20 
  -1 -15   1    1.10    1.50 
   0  15  -1   -0.40    1.30 
   0 -15   1    0.80    1.60 
   0 -15   1    2.90    3.40 
   1 -15   1    0.90    3.20 
   1 -15   1    0.80    1.90 
   2 -15   1   -0.60    2.90 
   2 -15   1    2.20    2.20 
   3 -15   1   57.09    5.80 
   3 -15   1   68.49    5.00 
   4 -15   1    6.10    3.50 
   4 -15   1   14.40    3.60 
   5 -15   1   -1.00    3.30 
   5 -15   1    0.10    3.00 
   6 -15   1    0.10    3.20 
   6 -15   1   -2.30    3.00 
   7 -15   1    3.60    3.40 
   7 -15   1    1.30    3.70 
   8 -15   1    0.10    4.20 
   9 -15   1    1.90    4.40 
  10 -15   1   -1.50    4.40 
  11 -15   1    8.90    5.80 
  12 -15   1    2.80    5.30 
  13 -15   1   -3.20    5.00 
  14 -15   1   -3.10    5.20 
  15 -15   1   -1.30    5.90 
  15  14  -1   -1.30    3.40 
  14  14  -1    2.80    3.70 
  13  14  -1   -2.70    2.90 
  12  14  -1   -1.80    2.70 
  11  14  -1    0.60    3.10 
  10  14  -1    2.90    3.10 
   9  14  -1    1.30    2.50 
   8  14  -1   -2.00    2.00 
   8  14  -1   -0.90    2.10 
  -8 -14   1   -1.50    3.30 
   7  14  -1    3.60    2.20 
   7  14  -1    3.30    2.60 
  -7 -14   1    4.20    3.50 
   6  14  -1   23.80    3.10 
   6  14  -1   15.90    3.10 
  -6 -14   1   25.70    4.90 
   5  14  -1    1.50    1.90 
  -5 -14   1    0.00    3.00 
   4  14  -1   16.70    2.70 
  -4 -14   1   25.00    4.90 
   3  14  -1   -1.20    1.40 
  -3 -14   1   -1.20    2.70 
   2  14  -1   52.39    4.20 
  -2 -14   1   52.39    5.60 
   1  14  -1    8.60    1.80 
  -1 -14   1    8.90    2.00 
  -1 -14   1   11.10    4.00 
   0  14  -1   31.30    3.30 
   0 -14   1   30.00    3.10 
   0 -14   1   32.60    5.30 
   1 -14   1   14.00    2.70 
   1 -14   1   13.90    4.00 
   2 -14   1   50.79    4.00 
   2 -14   1   50.29    5.90 
   3 -14   1    0.40    2.40 
   3 -14   1    3.50    3.00 
   4 -14   1   19.70    4.30 
   4 -14   1   20.80    3.70 
   5 -14   1    1.60    2.80 
   5 -14   1    2.80    3.30 
   6 -14   1   23.90    4.40 
   6 -14   1   29.30    4.80 
   7 -14   1    6.30    3.30 
   7 -14   1    0.50    3.60 
   8 -14   1    1.80    4.50 
   8 -14   1   -7.20    3.50 
   9 -14   1    5.50    4.30 
  10 -14   1    4.80    4.50 
  11 -14   1   -0.90    4.40 
  12 -14   1    5.90    5.20 
  13 -14   1   -1.20    5.10 
  14 -14   1   12.90    6.30 
  15 -14   1   -4.80    6.00 
  16  13  -1    7.60    4.80 
  15  13  -1   -2.70    3.20 
  14  13  -1    2.40    3.50 
  13  13  -1   -0.20    3.10 
  12  13  -1    1.30    3.30 
  11  13  -1    0.60    2.90 
  10  13  -1    0.90    2.50 
   9  13  -1    9.30    3.00 
   9  13  -1    7.60    3.30 
   8  13  -1    0.80    2.30 
   8  13  -1   -0.60    2.10 
  -8 -13   1    1.90    3.40 
   7  13  -1    8.20    2.40 
   7  13  -1    4.60    2.60 
  -7 -13   1    5.40    3.70 
   6  13  -1   24.00    3.50 
   6  13  -1   30.90    3.40 
  -6 -13   1   40.90    5.60 
   5  13  -1   -0.30    1.80 
  -5 -13   1    1.70    2.90 
   4  13  -1    6.90    2.10 
  -4 -13   1   13.90    3.80 
   3  13  -1    3.50    1.60 
  -3 -13   1    7.20    3.50 
   2  13  -1   11.30    1.80 
  -2 -13   1   18.50    4.30 
   1  13  -1    8.50    1.60 
  -1 -13   1   14.10    3.80 
  -1 -13   1   15.10    2.10 
   0  13  -1   -0.10    1.10 
   0 -13   1   -1.20    1.50 
   0 -13   1   -1.80    2.60 
   1 -13   1   13.20    3.80 
   1 -13   1   13.60    2.50 
   2 -13   1   16.90    2.80 
   2 -13   1   16.00    3.70 
   3 -13   1    2.00    3.10 
   3 -13   1    4.90    2.60 
   4 -13   1    9.30    2.90 
   4 -13   1    9.70    3.20 
   5 -13   1    0.80    2.80 
   5 -13   1    0.10    2.50 
   6 -13   1   27.10    4.60 
   6 -13   1   28.70    4.50 
   7 -13   1    6.10    4.20 
   7 -13   1    4.10    3.00 
   8 -13   1    0.10    4.00 
   8 -13   1    1.30    4.20 
   9 -13   1    9.40    4.50 
  10 -13   1    0.30    4.60 
  11 -13   1    3.10    4.50 
  12 -13   1    2.20    4.80 
  13 -13   1    4.00    5.90 
  14 -13   1   -4.00    5.00 
  15 -13   1    1.10    5.70 
  16 -13   1    6.00    6.60 
  16  12  -1    3.70    4.00 
  15  12  -1    1.60    3.80 
  14  12  -1    7.90    4.00 
  13  12  -1    3.20    3.20 
  12  12  -1    2.10    3.30 
  11  12  -1   12.30    6.10 
  11  12  -1    8.40    3.30 
  10  12  -1    2.30    2.90 
  10  12  -1    1.90    2.70 
   9  12  -1    2.00    2.50 
   9  12  -1    1.20    2.40 
   8  12  -1   17.90    3.70 
   8  12  -1   19.00    3.30 
  -8 -12   1   29.00    4.80 
   7  12  -1    1.10    2.30 
   7  12  -1    1.70    2.00 
  -7 -12   1    5.00    3.40 
   6  12  -1    3.80    2.30 
   6  12  -1    2.60    1.90 
  -6 -12   1    5.10    3.10 
   5  12  -1  123.09    7.70 
  -5 -12   1  117.39    7.20 
   4  12  -1    5.70    1.90 
  -4 -12   1    3.90    2.90 
   3  12  -1    1.00    1.40 
  -3 -12   1    2.50    2.70 
   2  12  -1    0.90    1.20 
  -2 -12   1    2.60    2.80 
   1  12  -1   63.29    4.10 
  -1 -12   1   63.29    3.60 
  -1 -12   1   64.39    5.60 
   0  12  -1  128.19    5.30 
   0 -12   1  112.49    5.20 
   0 -12   1  126.19    7.50 
   1 -12   1   52.09    5.10 
   1 -12   1   58.99    3.90 
   2 -12   1    1.30    2.60 
   2 -12   1    0.00    2.00 
   3 -12   1    1.80    2.30 
   3 -12   1    3.10    2.60 
   4 -12   1    1.40    2.50 
   4 -12   1   -0.60    2.70 
   5 -12   1  111.59    6.60 
   5 -12   1  104.89    6.60 
   6 -12   1    8.00    3.40 
   6 -12   1    2.80    2.90 
   7 -12   1    3.00    2.70 
   7 -12   1    3.80    3.40 
   8 -12   1   24.30    4.80 
   8 -12   1   23.30    5.40 
   9 -12   1   -0.40    3.80 
  10 -12   1    6.90    4.50 
  11 -12   1    8.00    4.80 
  12 -12   1    7.90    5.20 
  13 -12   1   -1.30    5.40 
  14 -12   1    1.30    5.30 
  15 -12   1    1.80    5.60 
  16 -12   1    4.60    6.10 
  16  11  -1    0.00    3.50 
  15  11  -1    2.50    3.50 
  14  11  -1    4.80    4.00 
  13  11  -1    1.20    3.30 
  12  11  -1    0.30    3.60 
  12  11  -1    0.90    3.30 
  11  11  -1   13.60    3.80 
  11  11  -1   22.20    4.30 
  10  11  -1    1.20    2.80 
  10  11  -1    1.90    2.80 
   9  11  -1    2.90    2.50 
   9  11  -1   -1.60    2.10 
   8  11  -1    5.60    2.60 
   8  11  -1    2.50    2.30 
  -8 -11   1    7.00    3.40 
   7  11  -1   25.30    3.30 
   7  11  -1   22.10    3.60 
  -7 -11   1   33.10    4.70 
   6  11  -1  128.79    7.90 
   6  11  -1  117.19    5.70 
  -6 -11   1  107.89    7.00 
   5  11  -1   78.29    6.00 
  -5 -11   1   82.19    5.90 
   4  11  -1    0.40    1.40 
  -4 -11   1    4.00    2.70 
   3  11  -1  341.87   11.90 
  -3 -11   1  322.57   12.80 
   2  11  -1  114.59    5.50 
  -2 -11   1  101.99    6.60 
   1  11  -1  102.59    4.90 
  -1 -11   1  103.59    6.50 
  -1 -11   1  110.09    4.60 
   0  11  -1   -0.30    0.90 
   0 -11   1   -1.40    2.20 
   0 -11   1   -0.90    1.30 
   1 -11   1  110.89    6.70 
   1 -11   1  104.69    4.90 
   2 -11   1   95.89    5.20 
   2 -11   1  110.49    6.40 
   3 -11   1  336.07   11.40 
   3 -11   1  310.47   12.20 
   4 -11   1    1.20    2.20 
   4 -11   1   -1.30    1.90 
   5 -11   1   76.99    5.50 
   5 -11   1   82.29    5.70 
   6 -11   1  118.69    6.70 
   6 -11   1  117.99    7.30 
   7 -11   1   28.60    4.60 
   7 -11   1   25.60    3.70 
   8 -11   1    8.70    3.90 
   8 -11   1    4.70    3.70 
   9 -11   1   -4.70    3.40 
  10 -11   1   -1.80    4.10 
  11 -11   1   20.40    5.50 
  12 -11   1    4.30    4.80 
  13 -11   1    6.60    5.00 
  14 -11   1    3.00    6.00 
  15 -11   1    2.60    6.30 
  16 -11   1   -3.00    6.30 
  16  10  -1    3.00    3.60 
  15  10  -1    2.60    3.40 
  14  10  -1    3.10    3.50 
  13  10  -1   -3.90    3.60 
  13  10  -1   -3.50    2.90 
  12  10  -1    0.00    3.50 
  12  10  -1    8.90    3.80 
  11  10  -1    2.10    2.70 
  11  10  -1    4.20    3.40 
  10  10  -1   -0.20    2.90 
  10  10  -1    1.50    2.60 
   9  10  -1    6.20    2.90 
   9  10  -1    4.00    2.60 
   8  10  -1    0.50    2.30 
   8  10  -1   -1.80    1.80 
  -8 -10   1   -0.80    2.40 
   7  10  -1    3.50    2.30 
   7  10  -1    7.80    2.40 
  -7 -10   1    1.90    2.80 
   6  10  -1   31.20    3.30 
   6  10  -1   17.70    2.90 
  -6 -10   1   34.90    4.50 
   5  10  -1   28.30    3.20 
   5  10  -1   25.50    2.80 
  -5 -10   1   30.00    4.10 
   4  10  -1   79.49    5.50 
  -4 -10   1   68.29    5.20 
   3  10  -1   35.80    3.70 
  -3 -10   1   36.80    4.60 
   2  10  -1    1.20    1.10 
  -2 -10   1    0.40    2.50 
   1  10  -1  331.57   10.40 
  -1 -10   1  333.37   10.20 
  -1 -10   1  322.57   12.30 
   0  10  -1  178.78    6.30 
   0 -10   1  181.08    6.60 
   0 -10   1  189.88    8.60 
   1 -10   1  296.67   11.80 
   1 -10   1  343.47   10.40 
   2 -10   1    1.20    2.20 
   2 -10   1   -2.30    1.60 
   3 -10   1   34.50    3.70 
   3 -10   1   31.90    3.40 
   4 -10   1   81.69    5.40 
   4 -10   1   66.59    5.10 
   5 -10   1   28.10    3.80 
   5 -10   1   22.90    3.50 
   6 -10   1   24.10    3.50 
   6 -10   1   26.80    4.30 
   7 -10   1    0.60    2.20 
   7 -10   1    4.00    3.40 
   8 -10   1    1.80    3.30 
   8 -10   1    3.50    3.60 
   9 -10   1   -5.60    3.70 
  10 -10   1    5.50    4.20 
  11 -10   1    7.70    4.80 
  12 -10   1    4.10    4.70 
  13 -10   1    2.30    5.00 
  14 -10   1   -3.60    4.90 
  15 -10   1   -3.20    5.20 
  16 -10   1   -3.50    5.90 
  16   9  -1    4.80    3.80 
  15   9  -1    3.40    3.80 
  14   9  -1   -0.50    3.00 
  14   9  -1    0.50    4.00 
  13   9  -1    0.90    3.80 
  13   9  -1    3.70    3.10 
  12   9  -1    8.70    3.70 
  12   9  -1    6.40    4.00 
  11   9  -1    0.90    2.50 
  11   9  -1    2.90    3.30 
  10   9  -1   38.90    4.90 
  10   9  -1   25.00    4.30 
   9   9  -1    3.30    2.70 
   8   9  -1   44.50    4.50 
  -8  -9   1   46.30    4.60 
   7   9  -1    4.00    2.20 
  -7  -9   1    3.70    2.60 
   6   9  -1    2.60    1.80 
   6   9  -1    3.10    2.00 
  -6  -9   1    1.60    2.40 
   5   9  -1    2.20    1.50 
   5   9  -1    0.10    1.50 
  -5  -9   1    4.10    2.30 
   4   9  -1    4.40    1.50 
  -4  -9   1    7.20    2.60 
   3   9  -1   79.39    4.90 
  -3  -9   1   75.09    5.10 
   2   9  -1   29.90    2.90 
  -2  -9   1   27.30    3.80 
   1   9  -1  706.73   20.00 
  -1  -9   1  708.13   19.70 
  -1  -9   1  748.63   22.10 
   0  -9   1    0.30    1.10 
   0  -9   1   -1.20    1.90 
   1  -9   1  720.03   21.80 
   1  -9   1  715.93   20.00 
   2  -9   1   30.90    3.80 
   2  -9   1   24.10    2.80 
   3  -9   1   78.39    4.50 
   3  -9   1   73.29    4.90 
   4  -9   1    2.30    2.30 
   4  -9   1    3.90    2.30 
   5  -9   1   -0.80    2.00 
   5  -9   1    0.20    2.10 
   6  -9   1    2.00    2.80 
   6  -9   1    5.30    2.20 
   7  -9   1    6.40    3.20 
   7  -9   1    4.80    2.10 
   8  -9   1   58.89    6.20 
   9  -9   1   -2.20    3.90 
  10  -9   1   33.20    5.70 
  11  -9   1   -5.20    3.80 
  12  -9   1    5.60    5.00 
  13  -9   1   -7.80    4.40 
  14  -9   1    0.80    5.20 
  15  -9   1    3.40    5.70 
  16  -9   1    4.30    6.80 
  17   8  -1   -0.20    3.70 
  16   8  -1    2.20    3.50 
  15   8  -1   -1.90    4.90 
  15   8  -1    5.50    3.60 
  14   8  -1    6.40    4.00 
  14   8  -1    6.50    3.90 
  13   8  -1    3.10    3.10 
  13   8  -1   -1.70    3.30 
  12   8  -1   -3.00    3.00 
  12   8  -1    2.80    2.80 
  11   8  -1   -3.70    2.90 
  10   8  -1   24.90    4.20 
   9   8  -1    4.90    2.70 
   8   8  -1    9.40    2.80 
  -8  -8   1   10.70    2.90 
   7   8  -1    8.30    2.40 
  -7  -8   1   10.90    2.90 
   6   8  -1   18.20    2.60 
  -6  -8   1   20.90    3.30 
   5   8  -1   76.39    4.10 
  -5  -8   1   75.99    4.90 
   4   8  -1    1.00    1.30 
  -4  -8   1    1.30    2.20 
   3   8  -1  115.99    5.80 
  -3  -8   1  114.19    6.00 
   2   8  -1   34.90    3.00 
  -2  -8   1   34.90    3.90 
   1   8  -1  396.56   11.90 
  -1  -8   1  413.96   11.70 
  -1  -8   1  400.66   13.50 
   0  -8   1   21.30    2.00 
   0  -8   1   18.40    3.10 
   1  -8   1  397.36   11.80 
   1  -8   1  395.86   13.20 
   2  -8   1   34.70    3.40 
   2  -8   1   31.60    2.80 
   3  -8   1  107.39    5.20 
   3  -8   1  114.09    5.70 
   4  -8   1    2.20    1.70 
   4  -8   1    2.60    2.00 
   5  -8   1   71.99    5.00 
   5  -8   1   71.09    4.30 
   6  -8   1   21.80    2.90 
   6  -8   1   16.20    3.40 
   7  -8   1   13.40    3.90 
   7  -8   1    6.30    2.00 
   8  -8   1   15.10    4.30 
   9  -8   1    4.00    3.80 
  10  -8   1   17.70    5.00 
  11  -8   1    6.00    5.10 
  12  -8   1   -0.70    4.40 
  13  -8   1   -0.60    4.70 
  14  -8   1    5.00    5.50 
  15  -8   1    6.10    6.40 
  16  -8   1  -12.80    5.10 
  17   7  -1   -0.50    3.20 
  16   7  -1    0.50    3.70 
  16   7  -1   -7.80    5.80 
  15   7  -1    1.50    3.70 
  15   7  -1   -5.50    4.30 
  14   7  -1   -0.10    3.10 
  14   7  -1   -3.90    3.20 
  13   7  -1    2.40    3.90 
  12   7  -1    6.90    4.00 
  11   7  -1    8.10    3.80 
  10   7  -1  101.79    6.70 
   9   7  -1    6.90    3.00 
   8   7  -1   58.59    4.90 
  -8  -7   1   55.29    4.40 
   7   7  -1   14.80    2.80 
  -7  -7   1   12.90    2.70 
   6   7  -1   27.90    3.10 
  -6  -7   1   29.40    3.20 
   5   7  -1   58.89    3.60 
  -5  -7   1   60.89    4.20 
   4   7  -1   34.90    2.70 
  -4  -7   1   33.80    3.20 
   3   7  -1  234.28    8.90 
  -3  -7   1  233.38    8.90 
   2   7  -1   97.59    4.60 
  -2  -7   1   96.09    5.20 
   1   7  -1   28.50    2.40 
  -1  -7   1   24.00    3.00 
   0  -7   1   -2.90    1.70 
   0  -7   1   -0.30    1.10 
   1  -7   1   31.90    2.70 
   1  -7   1   35.30    3.30 
   2  -7   1   97.29    4.40 
   2  -7   1   93.99    5.00 
   3  -7   1  209.38    8.00 
   3  -7   1  219.78    7.80 
   4  -7   1   36.30    3.10 
   4  -7   1   28.60    3.20 
   5  -7   1   60.79    3.80 
   5  -7   1   61.69    4.70 
   6  -7   1   31.70    2.90 
   6  -7   1   25.70    3.80 
   7  -7   1   14.20    2.20 
   7  -7   1   17.10    3.60 
   8  -7   1   73.99    6.30 
   9  -7   1    9.20    4.10 
  10  -7   1  105.19    8.10 
  11  -7   1    9.60    4.70 
  12  -7   1    3.50    4.60 
  13  -7   1    2.90    4.90 
  14  -7   1   -5.30    5.30 
  15  -7   1  -11.80    4.70 
  16  -7   1   -3.80    6.40 
  17  -7   1  -11.30    5.40 
  17   6  -1   10.20    4.40 
  16   6  -1   -6.60    4.00 
  16   6  -1    3.20    3.60 
  15   6  -1    5.70    3.60 
  15   6  -1    3.00    4.80 
  14   6  -1   -1.00    3.60 
  13   6  -1   -0.40    3.80 
  12   6  -1   -1.80    3.10 
  11   6  -1    2.70    3.50 
  10   6  -1    3.70    3.00 
   9   6  -1    3.10    2.80 
   8   6  -1    1.80    2.50 
  -8  -6   1    7.30    2.30 
   7   6  -1   19.00    3.00 
  -7  -6   1   22.20    2.90 
   6   6  -1  253.57    9.30 
  -6  -6   1  251.67    9.10 
   5   6  -1   11.70    2.00 
  -5  -6   1   12.20    2.40 
   4   6  -1    1.70    1.10 
  -4  -6   1    0.70    1.70 
  -3  -6   1   49.90    3.70 
   2   6  -1   54.59    3.50 
  -2  -6   1   57.59    3.80 
   1   6  -1 2723.33   69.59 
  -1  -6   1 2663.73   69.89 
   0  -6   1  676.73   19.60 
   0  -6   1  675.13   18.20 
   1  -6   1 2591.34   65.49 
   1  -6   1 2535.85   66.49 
   2  -6   1   46.10    3.20 
   2  -6   1   51.39    3.20 
   3  -6   1   45.30    3.30 
   3  -6   1   50.79    3.40 
   4  -6   1    1.70    1.50 
   4  -6   1    1.50    1.90 
   5  -6   1   13.70    2.00 
   5  -6   1   13.50    2.80 
   6  -6   1  246.18    8.40 
   6  -6   1  268.27   10.20 
   7  -6   1   20.30    3.70 
   7  -6   1   19.10    2.10 
   8  -6   1    8.30    3.60 
   9  -6   1    3.50    3.70 
  10  -6   1    6.40    4.50 
  11  -6   1    0.10    4.10 
  12  -6   1   -4.10    4.10 
  13  -6   1    0.10    5.10 
  14  -6   1   -6.10    4.60 
  15  -6   1   -0.30    5.30 
  16  -6   1  -10.80    5.10 
  17  -6   1   -4.30    5.70 
  17   5  -1    7.20    4.30 
  17   5  -1   -7.20    4.40 
  16   5  -1    3.40    3.60 
  16   5  -1   -7.70    4.00 
  15   5  -1   -1.40    4.50 
  15   5  -1    1.80    3.20 
  14   5  -1    2.20    4.40 
  13   5  -1    6.40    3.90 
  12   5  -1   15.40    4.50 
  11   5  -1    7.20    3.50 
  10   5  -1   20.10    3.90 
   9   5  -1    6.80    2.90 
   8   5  -1   68.19    5.20 
  -8  -5   1   63.39    3.90 
   7   5  -1    3.10    2.00 
  -7  -5   1    0.70    1.60 
   6   5  -1   30.60    3.30 
  -6  -5   1   25.30    2.80 
   5   5  -1  150.48    6.20 
  -5  -5   1  148.29    6.10 
   4   5  -1   -0.70    1.00 
  -4  -5   1    0.10    1.50 
  -3  -5   1   25.40    2.40 
  -2  -5   1   22.00    2.70 
  -1  -5   1   35.60    3.10 
   0  -5   1    0.90    1.10 
   0  -5   1    0.90    1.70 
   1  -5   1   39.00    2.70 
   1  -5   1   36.50    3.00 
   2  -5   1   20.60    2.40 
   2  -5   1   20.00    2.40 
   3  -5   1   24.10    2.30 
   3  -5   1   25.20    2.60 
   4  -5   1    0.30    1.90 
   4  -5   1   -1.70    1.20 
   5  -5   1  146.39    6.60 
   5  -5   1  140.29    5.20 
   6  -5   1   29.40    2.30 
   6  -5   1   32.40    3.80 
   7  -5   1    4.90    2.90 
   7  -5   1    1.80    1.20 
   8  -5   1   63.99    5.70 
   9  -5   1   11.70    4.00 
  10  -5   1   19.30    4.80 
  11  -5   1    4.90    4.30 
  12  -5   1   11.70    4.90 
  13  -5   1    2.00    4.60 
  14  -5   1    6.20    5.20 
  15  -5   1   -8.30    4.70 
  16  -5   1   -3.00    6.30 
  17  -5   1  -13.70    6.10 
  17   4  -1  -12.10    4.20 
  17   4  -1    4.80    4.20 
  16   4  -1    5.80    3.90 
  16   4  -1   -6.90    4.20 
  15   4  -1   -0.30    4.20 
  14   4  -1    1.90    3.90 
  13   4  -1   -0.10    3.90 
  12   4  -1   15.20    4.60 
  11   4  -1   11.00    3.80 
  10   4  -1   37.70    5.20 
   9   4  -1   12.10    3.50 
   8   4  -1    4.00    2.30 
   8   4  -1    3.20    1.70 
   7   4  -1    2.00    2.20 
  -7  -4   1    6.50    1.80 
   6   4  -1  506.45   15.60 
  -6  -4   1  493.05   14.60 
   5   4  -1    1.80    1.60 
  -5  -4   1    3.60    1.60 
   4   4  -1   14.30    1.90 
  -4  -4   1   14.30    2.20 
   3   4  -1  130.19    4.80 
  -3  -4   1  125.09    5.10 
  -2  -4   1   19.40    2.50 
  -1  -4   1  307.87    9.50 
   0  -4   1   20.40    1.90 
   1  -4   1  322.37    9.60 
   1  -4   1  305.47    9.00 
   2  -4   1   19.10    2.20 
   2  -4   1   18.10    2.10 
   3  -4   1  130.09    4.80 
   3  -4   1  129.09    5.40 
   4  -4   1   18.70    2.00 
   5  -4   1    1.20    2.00 
   5  -4   1    2.20    1.10 
   6  -4   1  469.75   12.90 
   6  -4   1  474.65   15.40 
   7  -4   1    5.30    2.70 
   8  -4   1    2.90    3.20 
   9  -4   1   11.60    3.80 
  10  -4   1   31.30    5.20 
  11  -4   1   11.00    4.60 
  12  -4   1    7.20    5.20 
  13  -4   1   -3.60    4.10 
  14  -4   1    2.30    5.30 
  15  -4   1   -2.80    5.00 
  16  -4   1   -2.10    5.50 
  17  -4   1   -7.60    5.60 
  17   3  -1    3.80    4.20 
  17   3  -1    0.90    5.20 
  16   3  -1    3.50    4.80 
  15   3  -1    1.30    4.30 
  14   3  -1   -5.60    3.70 
  13   3  -1    4.00    3.90 
  12   3  -1    2.20    3.50 
  11   3  -1    4.00    3.40 
  10   3  -1    2.00    3.40 
   9   3  -1   -0.50    2.50 
   8   3  -1   76.39    3.60 
   8   3  -1   70.09    5.20 
   7   3  -1   79.99    5.00 
   7   3  -1   83.19    3.80 
   6   3  -1    0.20    1.70 
  -6  -3   1    1.50    1.30 
   5   3  -1   32.20    3.00 
  -5  -3   1   31.50    2.30 
   4   3  -1  122.79    5.10 
  -4  -3   1  116.89    4.70 
   3   3  -1   44.70    2.50 
  -3  -3   1   44.10    2.80 
  -2  -3   1  475.75   13.40 
  -1  -3   1  931.81   24.70 
   0  -3   1   -0.70    0.50 
   1  -3   1  908.51   24.00 
   2  -3   1  489.85   13.20 
   2  -3   1  472.35   13.40 
   3  -3   1   47.80    2.40 
   3  -3   1   48.40    3.30 
   4  -3   1  119.19    4.00 
   4  -3   1  118.69    5.30 
   5  -3   1   25.10    1.50 
   5  -3   1   30.60    3.20 
   6  -3   1    1.40    2.10 
   7  -3   1   86.69    5.70 
   8  -3   1   62.79    5.50 
   9  -3   1    2.40    3.20 
  10  -3   1    5.70    3.60 
  11  -3   1    2.70    4.00 
  12  -3   1   -2.40    4.50 
  13  -3   1   -7.50    3.60 
  14  -3   1    0.00    4.80 
  15  -3   1   -3.80    4.80 
  16  -3   1   -6.90    5.10 
  17  -3   1    3.40    4.20 
  17  -3   1  -11.10    5.40 
  17   2  -1    0.80    3.80 
  17   2  -1   -8.60    4.40 
  16   2  -1   -3.80    4.30 
  15   2  -1   -7.30    4.40 
  14   2  -1   -0.20    4.50 
  13   2  -1    2.70    3.80 
  12   2  -1    6.60    3.80 
  11   2  -1   23.80    4.50 
  10   2  -1    2.30    3.20 
   9   2  -1   14.10    3.80 
   8   2  -1  196.48    8.60 
   8   2  -1  180.18    5.90 
   7   2  -1  252.47    7.70 
   7   2  -1  246.68    9.70 
   6   2  -1    1.20    1.10 
   6   2  -1    0.30    1.80 
   5   2  -1    0.50    1.00 
   5   2  -1    0.90    1.50 
   4   2  -1 4414.96  111.99 
  -4  -2   1 4392.56  112.59 
   3   2  -1   70.99    3.40 
  -3  -2   1   71.39    3.10 
  -2  -2   1   15.00    1.50 
  -1  -2   1   14.50    1.10 
   1  -2   1   11.40    0.90 
   2  -2   1   13.30    1.50 
   2  -2   1   13.60    1.10 
   3  -2   1   69.49    2.50 
   3  -2   1   66.59    3.60 
   4  -2   1 4003.50  103.99 
   4  -2   1 4230.68  104.99 
   5  -2   1    0.20    1.80 
   6  -2   1    3.00    2.30 
   7  -2   1  248.88    9.90 
   8  -2   1  173.18    8.50 
   9  -2   1   12.70    3.70 
  10  -2   1    7.70    4.20 
  11  -2   1   19.90    4.80 
  12  -2   1    4.10    4.10 
  13  -2   1   -1.90    4.40 
  14  -2   1   -1.50    4.80 
  15  -2   1   -0.70    5.50 
  16  -2   1  -10.80    5.50 
  17  -2   1    3.60    3.80 
  17  -2   1   -5.80    5.30 
  17   1  -1   -5.20    5.00 
  16   1  -1   -6.00    4.90 
  15   1  -1    1.20    4.60 
  14   1  -1   -6.50    3.80 
  13   1  -1   -5.90    3.90 
  12   1  -1   14.40    4.80 
  11   1  -1   22.00    4.60 
  10   1  -1   14.00    3.80 
   9   1  -1   28.00    4.20 
   8   1  -1  119.99    6.80 
   7   1  -1   15.30    1.50 
   7   1  -1   13.60    2.80 
   6   1  -1   19.50    2.80 
   6   1  -1   14.80    1.60 
   5   1  -1   54.29    3.60 
   5   1  -1   50.99    2.30 
   4   1  -1 2099.89   54.39 
   4   1  -1 2082.59   52.99 
   3   1  -1  474.25   12.90 
   3   1  -1  487.55   13.70 
  -2  -1   1  150.58    4.50 
   0  -1   1   -0.10    0.10 
  -2   1  -1  151.58    4.30 
   2  -1   1  160.58    5.30 
   3  -1   1  472.05   13.50 
   4  -1   1 2006.10   52.19 
   5  -1   1   49.99    3.60 
   6  -1   1   16.70    2.70 
   7  -1   1   15.20    3.10 
   8  -1   1  118.39    6.80 
   9  -1   1   33.30    4.90 
  10  -1   1   11.80    4.00 
  11  -1   1   20.00    4.80 
  12  -1   1   20.20    4.80 
  13  -1   1   -1.60    3.90 
  14  -1   1   -5.90    4.10 
  15  -1   1   -7.40    4.50 
  16  -1   1   -6.10    4.90 
  17  -1   1    8.00    4.30 
  17  -1   1   -3.80    6.30 
  17   0  -1   -3.90    5.10 
  16   0  -1   -6.80    4.90 
  15   0  -1   -2.90    4.20 
  14   0  -1   -7.80    4.30 
  13   0  -1   -2.10    3.70 
  12   0  -1   -2.90    3.90 
  11   0  -1    2.30    3.70 
  10   0  -1   -1.20    2.90 
   9   0  -1    2.30    2.90 
   8   0  -1    5.80    2.90 
   7   0  -1    1.10    2.30 
   6   0  -1   -0.20    1.80 
   6   0  -1   -0.20    0.60 
   5   0  -1    1.10    0.90 
   5   0  -1    0.00    1.60 
   4   0  -1    0.90    2.00 
   4   0  -1   -0.40    1.10 
   3   0  -1    1.60    1.00 
   3   0  -1    1.30    1.40 
   2   0  -1   -3.90    0.80 
   2   0  -1   -3.90    1.40 
   1   0  -1   -1.90    0.20 
   0   0  -1   -0.10    0.10 
  -1   0  -1   -1.70    0.20 
   3   0   1    1.10    1.40 
   4   0   1   -1.90    1.70 
   5   0   1    2.50    1.70 
   6   0   1   -0.10    1.80 
   7   0   1    2.40    2.50 
   8   0   1   -3.10    2.40 
   9   0   1    1.30    2.90 
  10   0   1    0.70    3.30 
  11   0   1   -0.40    3.50 
  12   0   1    1.00    3.70 
  13   0   1   -6.20    3.40 
  14   0   1   -6.10    4.40 
  15   0   1   -9.80    3.80 
  16   0   1   -3.10    3.30 
  16   0   1   -2.00    5.00 
  17   0   1   -0.40    6.30 
  17   0   1    5.00    4.40 
  17  -1  -1   -9.80    5.60 
  16  -1  -1   -4.30    4.90 
  15  -1  -1   -3.20    4.90 
  14  -1  -1   -6.70    3.70 
  13  -1  -1   -1.90    3.80 
  12  -1  -1   12.70    4.40 
  11  -1  -1   17.50    4.70 
  10  -1  -1   14.00    3.90 
   9  -1  -1   32.50    4.50 
   8  -1  -1  117.39    6.90 
   7  -1  -1   19.30    3.40 
   5  -1  -1   50.49    3.70 
   5  -1  -1   49.99    1.80 
   4  -1  -1 2063.49   53.39 
   4  -1  -1 2031.90   51.59 
   3  -1  -1  465.85   12.40 
   3  -1  -1  479.15   13.60 
   2  -1  -1  165.28    5.30 
   2  -1  -1  153.98    4.60 
   0  -1  -1   -0.60    0.20 
  -2  -1  -1  155.58    4.50 
  -3  -1  -1  503.65   13.10 
   3   1   1  496.75   14.00 
  -4  -1  -1 2667.23   61.09 
   4   1   1 2175.78   62.29 
  -5  -1  -1   52.59    1.90 
   5   1   1   52.19    3.50 
   6   1   1   14.50    2.60 
   7   1   1   22.50    3.30 
   8   1   1  101.79    6.40 
   9   1   1   33.20    4.50 
  10   1   1   12.30    3.80 
  11   1   1   11.90    4.10 
  12   1   1   13.30    4.80 
  13   1   1    3.10    4.40 
  14   1   1   -6.70    3.60 
  15   1   1   -2.70    5.00 
  16   1   1   -2.50    3.20 
  16   1   1   -9.30    4.40 
  17   1   1   -1.10    6.00 
  17   1   1    4.10    4.40 
  17  -2  -1   -9.10    5.90 
  16  -2  -1   -2.20    5.00 
  15  -2  -1   -4.10    4.30 
  14  -2  -1    7.10    4.80 
  13  -2  -1   -1.90    4.40 
  12  -2  -1   -0.40    3.90 
  11  -2  -1   29.60    5.40 
  10  -2  -1   -1.00    3.20 
   9  -2  -1    9.20    3.40 
   8  -2  -1  176.48    8.60 
   7  -2  -1  243.78    9.90 
   6  -2  -1    0.50    0.50 
   6  -2  -1    1.70    2.10 
   5  -2  -1    0.00    0.70 
   5  -2  -1    1.20    1.80 
   4  -2  -1 4317.87  108.69 
   4  -2  -1 4302.97  109.89 
   3  -2  -1   70.99    3.70 
   3  -2  -1   65.29    2.80 
   2  -2  -1   13.20    1.30 
   2  -2  -1   13.40    1.50 
   1  -2  -1   13.20    1.00 
  -1  -2  -1   15.30    1.10 
  -2  -2  -1   12.80    1.40 
   2   2   1    8.10    1.10 
  -3  -2  -1   68.39    3.00 
   3   2   1   70.39    3.30 
  -4  -2  -1 4495.25  111.49 
   4   2   1 4321.97  111.79 
  -5  -2  -1    0.60    0.90 
   5   2   1    1.70    1.50 
  -6  -2  -1   -2.60    0.90 
   6   2   1   -0.60    1.70 
   7   2   1  248.38    7.10 
   7   2   1  243.08    9.50 
   8   2   1  193.98    8.70 
   9   2   1   19.10    3.60 
  10   2   1    8.50    3.60 
  11   2   1   26.50    4.70 
  12   2   1    5.00    4.10 
  13   2   1   -4.10    3.50 
  14   2   1   -0.40    4.40 
  15   2   1    0.50    3.50 
  15   2   1   -6.30    3.80 
  16   2   1   -8.50    5.00 
  16   2   1    1.70    3.80 
  17   2   1  -10.10    5.30 
  17   2   1    6.30    4.50 
  17  -3  -1   -9.40    5.30 
  16  -3  -1   -1.80    5.20 
  15  -3  -1   -6.40    5.30 
  14  -3  -1    1.40    4.50 
  13  -3  -1   -2.00    4.10 
  12  -3  -1   -1.30    3.90 
  11  -3  -1   11.30    4.40 
  10  -3  -1    5.60    4.10 
   9  -3  -1   -1.30    3.00 
   8  -3  -1   70.29    5.60 
   7  -3  -1   79.19    5.40 
   6  -3  -1    0.80    0.90 
   6  -3  -1    2.50    2.20 
   5  -3  -1   26.70    3.10 
   5  -3  -1   29.00    1.80 
   4  -3  -1  119.09    5.40 
   4  -3  -1  119.79    4.20 
   3  -3  -1   44.10    3.10 
   3  -3  -1   45.30    2.50 
   2  -3  -1  488.95   13.20 
   2  -3  -1  458.45   13.20 
   1  -3  -1  931.81   24.60 
   0  -3  -1   -0.70    0.50 
  -1  -3  -1  938.41   24.80 
  -2  -3  -1  490.75   13.80 
   2   3   1  496.55   14.30 
  -3  -3  -1   50.29    2.80 
   3   3   1   46.30    2.60 
  -4  -3  -1  124.29    4.70 
   4   3   1  127.79    4.90 
  -5  -3  -1   24.10    2.00 
   5   3   1   24.10    2.50 
  -6  -3  -1   -0.40    1.20 
   6   3   1   -1.50    1.60 
  -7  -3  -1   80.79    3.50 
   7   3   1   77.69    5.20 
   8   3   1   73.59    3.20 
   8   3   1   70.59    5.40 
   9   3   1    0.40    2.70 
  10   3   1    2.60    3.30 
  11   3   1    2.20    3.70 
  12   3   1    4.20    3.60 
  13   3   1    0.70    4.00 
  14   3   1    0.90    4.30 
  14   3   1   -1.90    2.70 
  15   3   1   -1.60    3.50 
  15   3   1   -0.60    4.20 
  16   3   1    7.90    4.50 
  16   3   1    5.10    5.60 
  17   3   1  -11.50    5.20 
  17   3   1   -1.60    3.80 
  17  -4  -1   -9.70    5.30 
  16  -4  -1   -5.80    5.10 
  15  -4  -1    0.60    5.00 
  14  -4  -1   -2.90    4.50 
  13  -4  -1   -3.50    4.00 
  12  -4  -1    6.40    4.40 
  11  -4  -1   16.10    5.20 
  10  -4  -1   41.10    5.70 
   9  -4  -1   13.60    3.80 
   8  -4  -1    1.60    3.00 
   7  -4  -1    7.20    1.20 
   7  -4  -1    6.70    2.80 
   6  -4  -1  468.75   13.20 
   6  -4  -1  479.45   15.60 
   5  -4  -1    1.40    1.90 
   5  -4  -1    2.30    1.30 
   3  -4  -1  122.39    5.10 
   3  -4  -1  124.29    4.70 
   2  -4  -1   16.30    2.00 
   2  -4  -1   19.50    2.20 
   1  -4  -1  314.87    9.60 
   0  -4  -1   47.30    2.70 
  -1  -4  -1  310.97    9.60 
  -2  -4  -1   17.70    2.40 
   2   4   1   10.40    1.50 
  -3  -4  -1  126.69    5.10 
   3   4   1  132.69    4.60 
   3   4   1  129.79    5.80 
  -4  -4  -1   15.80    2.10 
   4   4   1   14.00    1.80 
  -5  -4  -1    2.20    1.50 
   5   4   1    1.80    1.50 
  -6  -4  -1  469.05   13.70 
   6   4   1  466.25   14.50 
  -7  -4  -1    6.30    1.60 
   7   4   1    3.70    2.20 
   8   4   1    2.50    2.40 
   9   4   1   16.20    3.60 
  10   4   1   33.00    4.80 
  11   4   1   16.70    4.20 
  12   4   1    3.00    3.90 
  13   4   1   -1.70    3.40 
  14   4   1    0.80    3.90 
  14   4   1   -2.60    2.70 
  15   4   1    0.40    2.90 
  15   4   1   -4.90    3.80 
  16   4   1   -9.30    4.60 
  16   4   1    3.10    3.80 
  17   4   1   -0.60    3.70 
  17   4   1   -2.30    5.60 
  17  -5  -1  -14.80    5.80 
  16  -5  -1  -10.50    5.60 
  15  -5  -1   -2.20    5.60 
  14  -5  -1    0.50    4.80 
  13  -5  -1   16.10    5.50 
  12  -5  -1    9.50    4.70 
  11  -5  -1    5.30    4.20 
  10  -5  -1   15.20    4.50 
   9  -5  -1   14.10    4.00 
   8  -5  -1   67.69    5.80 
   7  -5  -1    0.10    1.10 
   7  -5  -1    0.10    2.80 
   6  -5  -1   27.50    3.60 
   6  -5  -1   26.50    2.30 
   5  -5  -1  142.89    6.50 
   5  -5  -1  138.99    5.30 
   4  -5  -1   -0.40    1.40 
   4  -5  -1    0.90    2.00 
   3  -5  -1   32.50    2.80 
   3  -5  -1   24.40    2.40 
   2  -5  -1   22.70    2.40 
   2  -5  -1   17.50    2.40 
   1  -5  -1   34.30    2.20 
   1  -5  -1   35.90    3.00 
   0  -5  -1   -1.10    1.60 
  -1  -5  -1   33.30    3.00 
   1   5   1   38.20    2.60 
  -2  -5  -1   20.00    2.80 
   2   5   1   12.20    1.60 
  -3  -5  -1   25.40    2.60 
   3   5   1   16.30    1.90 
   3   5   1   26.90    1.80 
  -4  -5  -1   -0.20    1.60 
   4   5   1    1.30    1.20 
   4   5   1   -0.90    1.20 
  -5  -5  -1  150.48    6.10 
   5   5   1  154.28    6.00 
  -6  -5  -1   31.10    2.70 
   6   5   1   33.10    3.20 
  -7  -5  -1    1.70    1.60 
   7   5   1    0.10    1.80 
  -8  -5  -1   63.29    3.80 
   8   5   1   70.39    4.80 
   9   5   1    5.70    2.90 
  10   5   1   22.90    4.30 
  11   5   1    1.40    3.30 
  12   5   1    6.60    3.80 
  13   5   1    8.40    4.10 
  13   5   1    2.90    2.90 
  14   5   1   -2.90    4.10 
  14   5   1   -1.50    3.20 
  15   5   1    1.30    3.20 
  15   5   1   -1.90    4.50 
  16   5   1   -9.40    4.60 
  16   5   1    1.60    3.50 
  17   5   1    3.20    4.10 
  17  -6  -1   -8.40    5.60 
  16  -6  -1   -8.60    5.00 
  15  -6  -1   -3.70    5.20 
  14  -6  -1   -8.00    5.00 
  13  -6  -1   -3.20    4.30 
  12  -6  -1   -3.20    3.90 
  11  -6  -1    1.00    4.10 
  10  -6  -1    4.20    3.90 
   9  -6  -1    1.10    3.30 
   8  -6  -1    7.00    3.40 
   7  -6  -1   16.10    3.40 
   7  -6  -1   20.20    2.30 
   6  -6  -1  255.67   10.00 
   6  -6  -1  248.48    8.40 
   5  -6  -1    9.30    2.60 
   5  -6  -1   13.50    2.10 
   4  -6  -1    0.60    2.00 
   4  -6  -1   -0.70    1.50 
   3  -6  -1   53.39    3.50 
   3  -6  -1   52.29    3.50 
   2  -6  -1   55.69    3.70 
   2  -6  -1   54.29    3.20 
   1  -6  -1 2586.44   66.49 
   1  -6  -1 2641.84   67.79 
   0  -6  -1  663.93   19.30 
  -1  -6  -1 2684.83   68.69 
   1   6   1 2605.74   67.79 
  -2  -6  -1   57.69    4.00 
   2   6   1   59.39    3.60 
  -3  -6  -1   51.59    3.60 
   3   6   1   52.19    4.00 
   3   6   1   49.30    2.50 
  -4  -6  -1   -0.20    1.70 
   4   6   1    0.70    1.00 
   4   6   1    0.60    1.30 
  -5  -6  -1   15.60    2.70 
   5   6   1   12.70    2.00 
   5   6   1    9.40    2.00 
  -6  -6  -1  239.98    8.90 
   6   6   1  267.37   11.30 
   6   6   1  253.67    9.00 
   7   6   1   22.20    3.10 
  -8  -6  -1    7.70    2.20 
   8   6   1    7.80    2.70 
   9   6   1    9.50    3.20 
  10   6   1    6.20    3.40 
  11   6   1   -1.20    2.50 
  11   6   1    2.00    3.00 
  12   6   1    3.40    3.00 
  12   6   1    1.70    3.60 
  13   6   1    0.20    3.90 
  13   6   1    1.40    3.20 
  14   6   1    1.20    4.40 
  14   6   1    3.30    3.20 
  15   6   1   -4.20    4.40 
  15   6   1    2.60    3.70 
  16   6   1   -1.90    3.30 
  17   6   1    1.20    3.80 
  17  -7  -1   -8.70    6.50 
  16  -7  -1   -8.40    6.00 
  15  -7  -1   -3.30    5.30 
  14  -7  -1   -3.80    4.70 
  13  -7  -1    0.40    4.70 
  12  -7  -1    3.60    4.50 
  11  -7  -1    9.10    4.70 
  10  -7  -1  105.39    8.10 
   9  -7  -1    5.10    3.60 
   8  -7  -1   60.99    5.10 
   8  -7  -1   66.39    5.90 
   7  -7  -1   14.60    2.20 
   7  -7  -1   16.30    3.50 
   6  -7  -1   28.40    2.90 
   6  -7  -1   27.40    3.80 
   5  -7  -1   60.49    3.80 
   5  -7  -1   62.19    4.60 
   4  -7  -1   35.10    3.50 
   4  -7  -1   37.90    3.20 
   3  -7  -1  224.78    8.40 
   3  -7  -1  230.68    8.10 
   2  -7  -1   91.29    4.20 
   2  -7  -1   97.19    5.10 
   1  -7  -1   31.50    3.40 
   1  -7  -1   26.30    2.20 
   0  -7  -1   -1.80    1.00 
   0  -7  -1   -0.40    2.00 
   0   7   1    0.30    0.90 
  -1  -7  -1   33.20    3.30 
   1   7   1   35.70    2.60 
  -2  -7  -1   88.99    5.00 
   2   7   1   97.49    4.80 
  -3  -7  -1  221.78    8.70 
   3   7   1  245.28    9.00 
  -4  -7  -1   32.30    3.10 
   4   7   1   32.10    2.20 
   4   7   1   22.50    2.60 
  -5  -7  -1   69.99    4.50 
   5   7   1   66.09    5.30 
   5   7   1   65.19    3.70 
  -6  -7  -1   33.40    3.60 
   6   7   1   27.10    2.80 
   6   7   1   21.00    3.00 
  -7  -7  -1   12.60    2.60 
   7   7   1   11.30    2.40 
   7   7   1    7.00    2.30 
  -8  -7  -1   59.39    4.30 
   8   7   1   60.69    4.80 
   8   7   1   76.09    6.90 
   9   7   1    6.60    3.00 
   9   7   1    2.10    2.40 
  10   7   1   86.99    8.40 
  10   7   1   93.09    6.70 
  11   7   1   12.70    3.90 
  11   7   1    9.70    3.40 
  12   7   1    4.40    3.50 
  12   7   1    4.70    3.00 
  13   7   1    1.70    3.20 
  13   7   1   -4.00    3.40 
  14   7   1   -2.40    4.10 
  14   7   1    2.30    3.20 
  15   7   1    1.20    3.30 
  16   7   1   -0.30    3.10 
  17   7   1    6.50    4.30 
  16  -8  -1   -2.80    5.80 
  15  -8  -1   12.70    6.90 
  14  -8  -1    3.20    5.40 
  13  -8  -1   -4.10    4.20 
  12  -8  -1   -0.10    4.30 
  11  -8  -1    2.30    4.30 
  10  -8  -1   28.90    5.50 
   9  -8  -1   10.60    4.10 
   8  -8  -1   12.70    4.00 
   8  -8  -1   15.10    3.10 
   7  -8  -1    8.30    2.20 
   7  -8  -1    7.50    3.20 
   6  -8  -1   26.70    3.80 
   6  -8  -1   19.60    2.80 
   5  -8  -1   77.99    5.20 
   5  -8  -1   76.89    4.50 
   4  -8  -1    6.30    2.30 
   4  -8  -1    1.00    1.70 
   3  -8  -1  112.19    5.60 
   3  -8  -1  106.39    5.10 
   2  -8  -1   46.40    3.30 
   2  -8  -1   32.70    3.40 
   1  -8  -1  424.26   13.70 
   1  -8  -1  406.06   12.10 
   0  -8  -1   20.30    3.20 
   0  -8  -1   20.00    1.80 
   0   8   1   12.60    1.50 
  -1  -8  -1  413.56   11.40 
  -1  -8  -1  409.56   13.60 
   1   8   1  397.86   12.40 
  -2  -8  -1   34.00    3.80 
   2   8   1   32.00    3.10 
  -3  -8  -1  107.69    5.80 
   3   8   1  111.39    5.70 
  -4  -8  -1    0.90    2.20 
   4   8   1    3.90    1.20 
   4   8   1    2.30    1.40 
  -5  -8  -1   76.29    5.00 
   5   8   1   79.19    3.90 
   5   8   1   76.29    5.60 
  -6  -8  -1   22.60    3.50 
   6   8   1   12.40    2.50 
   6   8   1   16.00    2.40 
  -7  -8  -1    7.40    2.40 
   7   8   1    5.30    2.10 
   7   8   1    6.50    2.40 
  -8  -8  -1   13.40    2.90 
   8   8   1    5.70    2.70 
   8   8   1   10.90    2.70 
   9   8   1    6.30    2.70 
   9   8   1   10.90    3.00 
  10   8   1   20.20    4.00 
  10   8   1   21.40    4.10 
  11   8   1    3.90    3.00 
  11   8   1    8.30    3.70 
  12   8   1   -1.80    3.30 
  12   8   1    2.50    2.80 
  13   8   1    1.10    3.40 
  13   8   1    2.30    2.90 
  14   8   1    5.00    3.70 
  15   8   1   -1.20    3.20 
  16   8   1    0.80    3.90 
  17   8   1   -0.50    3.70 
  16  -9  -1    4.30    6.20 
  15  -9  -1    2.90    5.70 
  14  -9  -1   -9.90    4.50 
  13  -9  -1    4.20    5.50 
  12  -9  -1    5.40    5.30 
  11  -9  -1   -2.00    4.00 
  10  -9  -1   36.60    6.00 
   9  -9  -1   -1.60    3.70 
   8  -9  -1   46.60    4.40 
   8  -9  -1   42.20    5.50 
   7  -9  -1   -0.80    3.20 
   7  -9  -1    3.60    2.10 
   6  -9  -1    3.00    2.80 
   6  -9  -1    3.90    2.10 
   5  -9  -1   -0.50    2.10 
   5  -9  -1   -0.60    2.20 
   4  -9  -1    7.00    2.40 
   4  -9  -1    5.10    2.30 
   3  -9  -1   76.39    4.80 
   3  -9  -1   77.39    4.50 
   2  -9  -1   24.80    2.60 
   2  -9  -1   27.70    3.70 
   1  -9  -1  707.53   19.70 
   1  -9  -1  719.23   21.60 
   0  -9  -1    2.30    2.30 
   0  -9  -1    0.20    1.10 
  -1  -9  -1  729.63   19.50 
  -1  -9  -1  711.53   22.00 
   1   9   1  734.33   20.70 
  -2  -9  -1   30.20    4.00 
   2   9   1   19.80    2.10 
  -3  -9  -1   76.99    5.20 
   3   9   1   84.49    5.20 
  -4  -9  -1    1.80    2.30 
   4   9   1    4.10    1.40 
   4   9   1    4.10    1.70 
  -5  -9  -1    1.20    2.50 
   5   9   1   -0.60    1.40 
   5   9   1    0.90    1.40 
  -6  -9  -1    2.60    2.50 
   6   9   1    3.30    1.70 
   6   9   1    2.50    1.80 
  -7  -9  -1    5.70    2.70 
   7   9   1    4.00    2.00 
   7   9   1    3.40    2.00 
  -8  -9  -1   42.80    4.30 
   8   9   1   47.50    4.40 
   8   9   1   32.90    4.30 
   9   9   1   -1.80    2.50 
   9   9   1   -3.60    2.20 
  10   9   1   33.40    4.50 
  10   9   1   26.20    4.70 
  11   9   1   -3.70    2.90 
  11   9   1   -1.30    2.50 
  12   9   1    3.00    3.30 
  12   9   1   -1.80    3.10 
  13   9   1    4.50    3.20 
  14   9   1   -3.70    3.10 
  15   9   1    3.50    3.60 
  16   9   1    9.60    4.20 
  16 -10  -1   -2.00    5.70 
  15 -10  -1    1.00    5.50 
  14 -10  -1    3.70    5.30 
  13 -10  -1    0.40    5.50 
  12 -10  -1    6.30    5.30 
  11 -10  -1    0.60    4.40 
  10 -10  -1    3.60    4.30 
   9 -10  -1    5.10    4.10 
   8 -10  -1    1.80    2.20 
   8 -10  -1    1.20    3.60 
   7 -10  -1    3.30    3.20 
   7 -10  -1    3.40    2.20 
   6 -10  -1   27.90    3.80 
   6 -10  -1   31.20    4.30 
   5 -10  -1   25.70    3.70 
   5 -10  -1   26.30    3.70 
   4 -10  -1  103.79    5.60 
   4 -10  -1   91.09    5.80 
   3 -10  -1   35.70    3.40 
   3 -10  -1   35.90    4.30 
   2 -10  -1    0.50    2.30 
   2 -10  -1    2.30    1.80 
   1 -10  -1  325.27   10.40 
   1 -10  -1  349.27   12.50 
   0 -10  -1  182.08    8.40 
   0 -10  -1  179.28    6.30 
   0  10   1  185.88    6.90 
  -1 -10  -1  324.47   10.00 
  -1 -10  -1  343.57   12.70 
   1  10   1  356.76   11.30 
  -2 -10  -1    0.30    2.40 
   2  10   1    1.10    1.10 
  -3 -10  -1   37.60    4.50 
   3  10   1   39.70    4.00 
  -4 -10  -1   76.19    5.30 
   4  10   1   79.09    5.50 
  -5 -10  -1   27.60    4.10 
   5  10   1   28.80    2.60 
   5  10   1   18.50    2.80 
  -6 -10  -1   35.30    4.50 
   6  10   1   30.20    3.00 
   6  10   1   19.30    3.10 
  -7 -10  -1    2.60    2.60 
   7  10   1    4.10    2.20 
   7  10   1    3.40    2.00 
  -8 -10  -1    2.50    2.60 
   8  10   1    3.70    2.60 
   8  10   1   -2.10    2.00 
   9  10   1    2.30    2.60 
   9  10   1    3.70    2.70 
  10  10   1   -0.20    2.80 
  10  10   1   -1.30    2.40 
  11  10   1    0.10    3.10 
  11  10   1    2.70    2.80 
  12  10   1    2.30    2.80 
  13  10   1    0.00    3.00 
  14  10   1   -1.40    3.20 
  15  10   1    1.20    3.50 
  16  10   1    3.40    4.20 
  16 -11  -1   -8.00    5.40 
  15 -11  -1    0.60    5.60 
  14 -11  -1    1.70    6.10 
  13 -11  -1    1.30    5.50 
  12 -11  -1   -2.20    4.40 
  11 -11  -1   33.00    6.20 
  10 -11  -1    3.30    4.30 
   9 -11  -1   -0.20    4.00 
   8 -11  -1   12.90    4.50 
   8 -11  -1   12.20    3.20 
   7 -11  -1   26.30    4.50 
   7 -11  -1   30.00    4.20 
   6 -11  -1  114.69    6.50 
   6 -11  -1  119.59    7.30 
   5 -11  -1   74.19    5.50 
   5 -11  -1   85.39    5.90 
   4 -11  -1    3.80    2.20 
   4 -11  -1   -1.30    2.20 
   3 -11  -1  304.27   11.90 
   3 -11  -1  315.07   10.70 
   2 -11  -1  106.09    5.20 
   2 -11  -1   99.59    6.30 
   1 -11  -1  107.69    4.80 
   1 -11  -1  101.99    6.40 
   0 -11  -1    1.60    1.30 
   0 -11  -1   -1.90    1.80 
   0  11   1   -0.40    1.00 
  -1 -11  -1  105.19    6.60 
  -1 -11  -1  104.69    4.30 
   1  11   1  103.89    5.20 
  -2 -11  -1  100.09    6.50 
   2  11   1  110.09    5.60 
  -3 -11  -1  327.17   12.70 
   3  11   1  327.37   12.00 
  -4 -11  -1    2.20    2.90 
   4  11   1    0.50    1.50 
  -5 -11  -1   77.79    6.00 
   5  11   1   80.59    6.40 
   5  11   1   80.79    4.10 
  -6 -11  -1  124.09    7.30 
   6  11   1  110.99    5.30 
   6  11   1  132.39    8.20 
  -7 -11  -1   27.70    4.40 
   7  11   1   22.70    3.90 
   7  11   1   30.70    3.30 
  -8 -11  -1    7.80    3.40 
   8  11   1    4.90    2.80 
   8  11   1    7.80    2.60 
   9  11   1   -3.00    2.20 
   9  11   1   -1.50    2.20 
  10  11   1   -0.50    2.70 
  10  11   1    1.90    2.80 
  11  11   1   18.90    4.30 
  12  11   1   -0.40    2.90 
  13  11   1    0.10    3.20 
  14  11   1    7.10    3.80 
  15  11   1    0.20    3.50 
  16  11   1   -0.40    3.50 
  16 -12  -1   -4.50    5.40 
  15 -12  -1   -2.10    6.10 
  14 -12  -1    7.10    5.60 
  13 -12  -1    5.70    5.90 
  12 -12  -1    4.80    5.10 
  11 -12  -1   16.70    5.30 
  10 -12  -1    5.50    4.50 
   9 -12  -1    3.60    4.10 
   8 -12  -1   28.00    4.30 
   8 -12  -1   20.30    4.80 
   7 -12  -1    2.90    3.40 
   7 -12  -1    4.90    2.80 
   6 -12  -1    0.60    3.00 
   6 -12  -1    8.20    3.10 
   5 -12  -1  113.69    6.50 
   5 -12  -1  106.49    6.50 
   4 -12  -1   11.20    3.10 
   3 -12  -1    1.10    2.50 
   3 -12  -1    5.70    2.50 
   2 -12  -1    2.50    2.60 
   2 -12  -1    2.10    2.00 
   1 -12  -1   54.09    3.60 
   1 -12  -1   56.89    5.40 
   0 -12  -1  123.89    7.40 
   0 -12  -1  123.49    5.10 
   0  12   1  118.29    5.80 
  -1 -12  -1   55.49    3.20 
  -1 -12  -1   53.59    5.20 
   1  12   1   58.19    4.20 
  -2 -12  -1    0.30    2.80 
   2  12   1    0.80    1.30 
  -3 -12  -1    3.00    2.80 
   3  12   1    0.20    1.40 
  -4 -12  -1    3.60    3.00 
   4  12   1    2.00    1.60 
  -5 -12  -1  125.29    7.40 
   5  12   1  118.49    7.80 
   5  12   1  114.59    5.20 
  -6 -12  -1    4.70    3.10 
   6  12   1    4.60    2.20 
   6  12   1    2.10    1.70 
  -7 -12  -1    6.40    3.40 
   7  12   1    1.20    2.10 
   7  12   1    2.80    2.00 
  -8 -12  -1   26.70    4.70 
   8  12   1   19.90    4.00 
   8  12   1   25.70    3.50 
   9  12   1   -1.00    2.80 
   9  12   1   -0.60    2.40 
  10  12   1    3.10    3.00 
  11  12   1   15.40    4.10 
  12  12   1    2.50    3.20 
  13  12   1    0.10    3.60 
  14  12   1    2.10    3.50 
  15  12   1    1.00    3.80 
  16  12   1   -0.50    3.80 
  16 -13  -1   -1.50    5.80 
  15 -13  -1   -1.10    5.70 
  14 -13  -1    2.60    5.60 
  13 -13  -1    6.90    5.90 
  12 -13  -1   -0.80    4.80 
  11 -13  -1   -1.60    4.20 
  10 -13  -1   -6.50    3.70 
   9 -13  -1    6.60    4.30 
   8 -13  -1    2.90    3.90 
   8 -13  -1    0.30    2.80 
   7 -13  -1    5.80    3.60 
   7 -13  -1    6.20    3.20 
   6 -13  -1   27.00    4.30 
   6 -13  -1   24.40    4.20 
   5 -13  -1    0.10    2.70 
   5 -13  -1    1.90    2.80 
   4 -13  -1    8.70    3.20 
   4 -13  -1   10.90    2.90 
   3 -13  -1    1.70    2.90 
   3 -13  -1    6.50    2.50 
   2 -13  -1   17.60    2.80 
   2 -13  -1   15.30    3.90 
   1 -13  -1   10.30    3.70 
   1 -13  -1   11.70    2.20 
   0 -13  -1   -0.20    2.60 
   0 -13  -1   -1.20    1.30 
   0  13   1    0.50    1.30 
  -1 -13  -1    9.90    3.50 
  -1 -13  -1   13.20    1.90 
   1  13   1    9.20    1.80 
  -2 -13  -1   16.80    4.10 
   2  13   1   12.40    2.10 
  -3 -13  -1    5.90    3.40 
   3  13   1    2.80    1.60 
  -4 -13  -1   13.40    3.80 
   4  13   1    7.90    2.30 
  -5 -13  -1   -0.40    2.90 
   5  13   1    2.40    1.90 
   5  13   1    1.30    1.50 
  -6 -13  -1   30.70    4.90 
   6  13   1   30.40    3.00 
   6  13   1   19.00    3.30 
  -7 -13  -1    7.80    3.80 
   7  13   1    2.60    2.30 
   7  13   1    6.20    2.30 
  -8 -13  -1    2.60    3.20 
   8  13   1    0.00    2.80 
   8  13   1    0.50    2.40 
   9  13   1    4.80    3.10 
  10  13   1   -1.20    2.60 
  11  13   1    8.60    3.60 
  12  13   1   -2.30    2.80 
  13  13   1    1.50    3.70 
  14  13   1    6.30    3.90 
  15  13   1    1.70    3.80 
  16  13   1   -3.20    3.60 
  15 -14  -1   -5.60    5.60 
  14 -14  -1    6.00    5.90 
  13 -14  -1    1.10    5.80 
  12 -14  -1   -6.80    4.60 
  11 -14  -1   -1.20    4.40 
  10 -14  -1    2.50    4.50 
   9 -14  -1    1.00    3.90 
   8 -14  -1   -0.50    3.70 
   8 -14  -1    0.20    2.80 
   7 -14  -1    6.60    3.40 
   7 -14  -1    2.20    4.00 
   6 -14  -1   23.10    4.40 
   6 -14  -1   25.10    4.40 
   5 -14  -1    3.50    3.30 
   5 -14  -1    3.20    3.20 
   4 -14  -1   20.20    3.50 
   4 -14  -1   18.80    4.30 
   3 -14  -1   -1.90    2.60 
   3 -14  -1    0.40    2.40 
   2 -14  -1   56.99    5.50 
   2 -14  -1   51.19    3.90 
   1 -14  -1   12.20    2.40 
   1 -14  -1    8.70    3.50 
   0 -14  -1   26.70    5.00 
   0 -14  -1   28.30    2.80 
   0  14   1   19.00    2.30 
  -1 -14  -1   14.40    4.10 
  -1 -14  -1   11.70    1.90 
   1  14   1    8.40    1.80 
  -2 -14  -1   57.59    5.50 
   2  14   1   57.89    5.00 
  -3 -14  -1    2.90    3.60 
   3  14   1    0.70    1.50 
  -4 -14  -1   26.60    5.00 
   4  14   1   17.40    2.80 
  -5 -14  -1    4.20    3.40 
   5  14   1    0.60    1.80 
  -6 -14  -1   26.80    5.30 
   6  14   1   27.40    2.90 
   6  14   1   19.30    3.50 
  -7 -14  -1    7.40    4.00 
   7  14   1    2.00    2.40 
  -8 -14  -1    0.50    3.10 
   8  14   1    1.30    2.40 
   9  14   1   -0.50    2.80 
  10  14   1    2.30    3.30 
  11  14   1    2.20    3.10 
  12  14   1    1.00    3.10 
  13  14   1    1.40    3.20 
  14  14   1    3.50    3.80 
  15  14   1   -1.60    4.00 
  15 -15  -1    6.90    6.40 
  14 -15  -1    9.10    6.10 
  13 -15  -1    4.90    5.90 
  12 -15  -1    4.10    5.20 
  11 -15  -1   11.80    5.30 
  10 -15  -1    7.10    4.90 
   9 -15  -1    1.50    4.10 
   8 -15  -1   -0.80    4.20 
   8 -15  -1    0.30    3.60 
   7 -15  -1    3.30    4.10 
   7 -15  -1    0.40    2.90 
   6 -15  -1   -1.60    2.80 
   6 -15  -1    0.90    3.30 
   5 -15  -1    1.30    3.30 
   5 -15  -1    0.90    2.80 
   4 -15  -1    9.60    3.40 
   4 -15  -1   12.70    4.00 
   3 -15  -1   57.89    4.70 
   3 -15  -1   55.19    5.70 
   2 -15  -1    3.70    3.40 
   2 -15  -1   -1.00    2.00 
   1 -15  -1    0.20    3.10 
   1 -15  -1    2.20    1.90 
   0 -15  -1    0.70    3.20 
   0 -15  -1   -1.70    1.40 
   0  15   1   -0.70    1.50 
  -1 -15  -1   -3.50    2.90 
  -1 -15  -1   -0.80    1.20 
   1  15   1    1.10    1.40 
  -2 -15  -1   -0.20    3.00 
   2  15   1    0.90    1.50 
  -3 -15  -1   64.29    6.30 
   3  15   1   67.99    5.50 
  -4 -15  -1   11.10    4.20 
   4  15   1    5.90    2.10 
  -5 -15  -1    4.70    3.70 
   5  15   1    2.00    2.00 
  -6 -15  -1   -1.80    3.30 
   6  15   1   -2.00    1.90 
  -7 -15  -1    1.90    3.20 
   7  15   1   -0.80    2.50 
  -8 -15  -1    1.10    3.20 
   8  15   1    0.10    2.70 
   9  15   1   -0.10    2.50 
  10  15   1   -1.10    2.60 
  11  15   1    4.20    3.30 
  12  15   1   -0.70    2.90 
  13  15   1   -0.20    3.20 
  14  15   1    3.30    3.70 
  15  15   1   -2.00    4.00 
  15 -16  -1    2.60    6.30 
  14 -16  -1    0.10    5.70 
  13 -16  -1    2.80    6.10 
  12 -16  -1    3.20    5.00 
  11 -16  -1    6.80    5.70 
  10 -16  -1    7.60    4.80 
   9 -16  -1   -2.00    4.00 
   8 -16  -1   -3.50    3.60 
   8 -16  -1    0.00    3.70 
   7 -16  -1    3.60    3.80 
   7 -16  -1   -0.30    3.10 
   6 -16  -1   25.30    5.10 
   6 -16  -1   20.70    4.50 
   5 -16  -1   56.29    5.90 
   5 -16  -1   56.49    5.90 
   4 -16  -1    0.30    3.30 
   4 -16  -1    2.80    3.10 
   3 -16  -1    2.80    3.60 
   3 -16  -1    5.60    2.60 
   2 -16  -1   21.20    4.80 
   2 -16  -1   18.10    3.20 
   1 -16  -1    3.90    2.10 
   1 -16  -1   -2.70    3.20 
   0 -16  -1    7.80    2.00 
   0 -16  -1    6.00    3.70 
   0  16   1    4.20    1.80 
  -1 -16  -1    2.70    1.60 
  -1 -16  -1   -0.40    3.10 
   1  16   1    0.00    1.60 
  -2 -16  -1   24.50    5.30 
   2  16   1   11.90    2.40 
  -3 -16  -1    5.10    3.90 
   3  16   1    4.30    2.00 
  -4 -16  -1    2.40    3.50 
   4  16   1    3.20    2.10 
  -5 -16  -1   56.39    7.40 
   5  16   1   85.29    7.30 
  -6 -16  -1   25.70    5.60 
   6  16   1   15.60    3.40 
  -7 -16  -1    3.80    3.70 
   7  16   1    1.90    2.90 
  -8 -16  -1    5.50    3.90 
   8  16   1   -0.30    2.40 
   9  16   1   -1.10    2.40 
  10  16   1    1.20    2.90 
  11  16   1    4.40    3.70 
  12  16   1    0.40    3.20 
  13  16   1    0.90    3.30 
  14  16   1   -2.30    3.50 
  15  16   1    0.90    3.90 
  14 -17  -1    5.40    6.30 
  13 -17  -1    0.80    6.10 
  12 -17  -1    8.80    6.30 
  11 -17  -1   -1.70    4.70 
  10 -17  -1   -4.50    4.40 
   9 -17  -1   -2.70    3.80 
   8 -17  -1   10.00    4.50 
   7 -17  -1    0.40    3.60 
   7 -17  -1    4.00    3.30 
   6 -17  -1   40.50    6.10 
   6 -17  -1   42.60    5.50 
   5 -17  -1   24.40    4.70 
   5 -17  -1   21.20    5.10 
   4 -17  -1   27.20    4.40 
   4 -17  -1   34.20    6.10 
   3 -17  -1   -2.70    2.20 
   3 -17  -1    5.00    4.10 
   2 -17  -1   -0.70    2.20 
   2 -17  -1   -2.10    3.20 
   1 -17  -1    4.60    3.80 
   1 -17  -1    8.80    2.40 
   0 -17  -1   -0.80    1.60 
   0 -17  -1    1.40    3.70 
   0  17   1    1.00    1.80 
  -1 -17  -1    1.40    3.60 
   1  17   1    4.30    1.90 
  -2 -17  -1    0.70    3.80 
   2  17   1   -0.40    1.70 
  -3 -17  -1   -1.40    3.50 
   3  17   1    0.10    1.90 
  -4 -17  -1   37.90    6.10 
   4  17   1   18.80    3.20 
  -5 -17  -1   14.90    4.90 
   5  17   1   15.00    3.20 
  -6 -17  -1   40.60    6.40 
   6  17   1   34.20    4.60 
  -7 -17  -1    6.90    4.40 
   7  17   1    2.20    2.50 
  -8 -17  -1   11.00    4.60 
   8  17   1    9.90    3.60 
   9  17   1    0.30    2.90 
  10  17   1    1.00    3.20 
  11  17   1   -1.40    3.30 
  12  17   1   -2.90    3.00 
  13  17   1    1.60    3.70 
  14  17   1   -1.10    4.00 
  15  17   1   -0.10    3.90 
  14 -18  -1   -4.10    5.40 
  13 -18  -1   -2.50    5.10 
  12 -18  -1    7.20    5.40 
  11 -18  -1    6.80    5.40 
  10 -18  -1   24.10    6.00 
   9 -18  -1   -1.20    4.10 
   8 -18  -1    3.50    4.40 
   7 -18  -1   16.40    4.50 
   7 -18  -1   11.00    4.10 
   6 -18  -1   12.20    4.10 
   6 -18  -1    8.70    4.60 
   5 -18  -1    1.30    4.00 
   5 -18  -1    1.90    3.80 
   4 -18  -1   26.80    5.70 
   4 -18  -1   34.90    4.90 
   3 -18  -1    0.50    3.70 
   3 -18  -1   -0.60    2.50 
   2 -18  -1   31.00    3.90 
   2 -18  -1   41.30    6.50 
   1 -18  -1   61.89    7.70 
   1 -18  -1   55.99    4.60 
   0 -18  -1  226.18    8.90 
   0 -18  -1  244.38   12.70 
   0  18   1  235.58   10.20 
  -1 -18  -1   54.89    4.00 
  -1 -18  -1   50.89    7.20 
   1  18   1   54.39    5.50 
  -2 -18  -1   34.60    6.30 
   2  18   1   27.10    3.30 
  -3 -18  -1    4.90    4.30 
   3  18   1    2.20    2.20 
  -4 -18  -1   31.90    6.10 
   4  18   1   29.50    3.90 
  -5 -18  -1   -3.30    3.70 
   5  18   1    1.00    2.40 
  -6 -18  -1    9.80    4.60 
   6  18   1   10.60    3.30 
  -7 -18  -1   14.60    4.70 
   7  18   1    7.70    3.00 
  -8 -18  -1   -1.70    4.10 
   8  18   1    1.20    2.80 
   9  18   1    0.30    2.70 
  10  18   1    9.80    3.90 
  11  18   1    4.60    3.60 
  12  18   1   -1.30    3.50 
  13  18   1   -0.20    3.40 
  14  18   1    0.40    4.00 
  14 -19  -1    1.30    5.90 
  13 -19  -1    1.20    5.50 
  12 -19  -1   -4.10    5.00 
  11 -19  -1   -1.30    4.90 
  10 -19  -1    3.80    4.90 
   9 -19  -1   21.90    5.40 
   8 -19  -1   -4.90    3.70 
   7 -19  -1   24.40    5.50 
   7 -19  -1   27.30    5.50 
   6 -19  -1   25.80    5.30 
   6 -19  -1   14.90    5.10 
   5 -19  -1   19.40    5.60 
   5 -19  -1   13.20    4.40 
   4 -19  -1    0.80    3.30 
   4 -19  -1   -2.80    3.60 
   3 -19  -1   23.30    5.80 
   3 -19  -1   19.90    3.80 
   2 -19  -1    8.60    4.40 
   2 -19  -1   15.20    3.40 
   1 -19  -1   16.00    5.30 
   1 -19  -1    7.40    2.60 
   0 -19  -1    3.80    4.30 
   0 -19  -1    2.60    2.10 
  -1 -19  -1    7.40    4.70 
   1  19   1    4.10    2.30 
  -2 -19  -1   17.50    5.40 
   2  19   1   13.20    2.80 
  -3 -19  -1   22.50    5.70 
   3  19   1   15.80    3.10 
  -4 -19  -1    1.30    4.20 
   4  19   1    6.60    2.70 
  -5 -19  -1   23.40    5.70 
   5  19   1   14.90    3.50 
  -6 -19  -1   15.50    5.00 
   6  19   1   13.50    3.60 
  -7 -19  -1   34.30    6.30 
   7  19   1   17.40    4.00 
  -8 -19  -1    0.80    3.90 
   8  19   1    3.00    2.90 
   9  19   1   22.30    4.70 
  10  19   1    0.50    3.10 
  11  19   1    0.30    3.30 
  12  19   1    1.30    3.90 
  13  19   1   -2.60    3.30 
  14  19   1    2.90    4.40 
  13 -20  -1   -8.30    5.10 
  12 -20  -1   -6.80    4.90 
  11 -20  -1   -1.20    5.60 
  10 -20  -1   -3.20    5.30 
   9 -20  -1    3.00    4.50 
   8 -20  -1    3.10    4.80 
   7 -20  -1   20.10    5.10 
   7 -20  -1   21.00    5.30 
   6 -20  -1   15.80    4.70 
   6 -20  -1   20.20    5.70 
   5 -20  -1    6.30    3.90 
   5 -20  -1    3.20    4.00 
   4 -20  -1    5.00    4.40 
   4 -20  -1    2.10    3.40 
   3 -20  -1    2.90    4.40 
   3 -20  -1   -1.00    2.70 
   2 -20  -1    0.00    2.50 
   2 -20  -1   -1.30    3.80 
   1 -20  -1   43.60    7.30 
   1 -20  -1   52.89    4.90 
   0 -20  -1   -4.80    3.80 
  -1 -20  -1   44.50    7.10 
  -2 -20  -1    4.40    4.10 
  -3 -20  -1    5.30    4.60 
   3  20   1   -1.30    2.10 
  -4 -20  -1    2.50    4.20 
   4  20   1    1.60    2.50 
  -5 -20  -1    9.10    4.80 
   5  20   1    3.00    2.70 
  -6 -20  -1   16.30    5.70 
   6  20   1   14.30    3.80 
  -7 -20  -1   12.90    5.30 
   7  20   1    7.40    3.40 
  -8 -20  -1   -1.20    4.50 
   8  20   1   -2.40    2.90 
  -9 -20  -1   -2.50    6.70 
   9  20   1    1.90    3.40 
  10  20   1    2.20    3.60 
  11  20   1    0.50    3.50 
  12  20   1    1.00    3.70 
  13  20   1   -5.00    3.60 
  14  20   1   -0.50    3.90 
  13 -21  -1   -0.90    5.80 
  12 -21  -1   -2.10    5.30 
  11 -21  -1   -6.30    4.70 
  10 -21  -1    1.20    5.10 
   9 -21  -1    4.80    4.90 
   8 -21  -1   -0.40    4.10 
   7 -21  -1   -3.10    3.60 
   7 -21  -1    4.30    4.10 
   6 -21  -1    7.80    4.30 
   6 -21  -1    2.30    3.70 
   5 -21  -1   46.20    7.20 
   5 -21  -1   37.50    5.30 
   4 -21  -1   55.09    7.60 
   4 -21  -1   47.40    5.70 
   3 -21  -1    8.70    4.50 
   3 -21  -1    1.70    3.10 
   2 -21  -1    7.70    3.00 
   2 -21  -1    9.30    5.20 
   1 -21  -1    2.00    4.70 
   0 -21  -1    0.70    4.50 
  -1 -21  -1    2.40    4.40 
  -2 -21  -1    6.70    4.80 
  -3 -21  -1    0.10    4.20 
  -4 -21  -1   52.99    7.90 
   4  21   1   38.50    4.70 
  -5 -21  -1   42.00    7.20 
   5  21   1   27.60    4.40 
  -6 -21  -1   11.50    5.20 
   6  21   1    4.30    3.10 
  -7 -21  -1    5.20    4.70 
   7  21   1   -1.10    3.00 
  -8 -21  -1    3.40    4.60 
   8  21   1    0.70    3.20 
  -9 -21  -1   -2.60    6.50 
   9  21   1    1.90    3.10 
  10  21   1    6.10    3.60 
  11  21   1    4.10    3.90 
  12  21   1    4.10    3.90 
  13  21   1    2.60    4.50 
  12 -22  -1   -3.20    6.00 
  11 -22  -1    0.20    5.10 
  10 -22  -1    6.70    5.40 
   9 -22  -1    0.20    4.80 
   8 -22  -1   -1.50    4.20 
   7 -22  -1    2.70    4.00 
   7 -22  -1    1.80    4.50 
   6 -22  -1   21.30    5.10 
   6 -22  -1   30.10    6.40 
   5 -22  -1   24.90    5.00 
   5 -22  -1   26.10    6.20 
   4 -22  -1   24.90    4.60 
   4 -22  -1   15.90    5.30 
   3 -22  -1   22.70    4.10 
   3 -22  -1   21.20    5.90 
   2 -22  -1   46.60    7.50 
   1 -22  -1    5.00    5.00 
   0 -22  -1   95.19    9.20 
  -1 -22  -1    7.00    5.00 
  -2 -22  -1   42.80    7.60 
  -3 -22  -1   23.50    6.30 
  -4 -22  -1   23.20    6.10 
  -5 -22  -1   31.90    6.90 
  -6 -22  -1   23.30    6.30 
   6  22   1   21.10    4.30 
  -7 -22  -1   -2.80    3.90 
   7  22   1   -0.20    3.10 
  -8 -22  -1    1.00    4.10 
   8  22   1   -1.10    2.80 
  -9 -22  -1    2.50    5.70 
   9  22   1   -3.40    3.20 
  10  22   1   -2.70    3.70 
  11  22   1   -3.20    3.10 
  12  22   1   -1.80    3.90 
  13  22   1    1.40    4.30 
  12 -23  -1   -5.00    5.90 
  11 -23  -1   -4.80    5.50 
  10 -23  -1    2.10    5.60 
   9 -23  -1    1.40    4.60 
   8 -23  -1    6.10    5.00 
   7 -23  -1   20.60    5.80 
   7 -23  -1   23.50    5.40 
   6 -23  -1   -2.80    3.70 
   6 -23  -1    6.30    4.60 
   5 -23  -1    1.20    3.70 
   5 -23  -1    1.30    4.40 
   4 -23  -1   26.40    4.90 
   4 -23  -1   26.70    6.40 
   3 -23  -1    5.90    4.90 
   2 -23  -1    4.70    4.60 
   1 -23  -1    9.20    5.70 
   0 -23  -1    3.40    4.50 
  -1 -23  -1    1.00    4.80 
  -2 -23  -1    3.80    5.00 
  -3 -23  -1    3.70    4.80 
  -4 -23  -1   13.00    5.40 
  -5 -23  -1   -3.20    4.00 
  -6 -23  -1    1.90    4.50 
  -7 -23  -1   29.50    7.30 
  -8 -23  -1    7.20    5.60 
   8  23   1   -2.90    3.30 
   9  23   1    3.50    3.50 
  10  23   1   -3.80    3.10 
  11  23   1   -0.90    4.00 
  12  23   1   -0.60    4.10 
  11 -24  -1   -6.90    5.60 
  10 -24  -1   10.20    5.70 
   9 -24  -1    8.50    5.60 
   8 -24  -1   10.10    4.90 
   7 -24  -1    6.90    4.90 
   7 -24  -1    4.50    4.90 
   6 -24  -1    1.20    4.60 
   6 -24  -1    1.40    3.70 
   5 -24  -1    0.70    3.70 
   5 -24  -1    3.90    5.00 
   4 -24  -1   20.40    6.20 
   3 -24  -1    0.90    4.90 
   2 -24  -1   -3.40    4.00 
   1 -24  -1   -0.20    4.30 
   0 -24  -1   43.60    8.00 
  -1 -24  -1    1.60    4.90 
  -2 -24  -1    8.20    5.40 
  -3 -24  -1   -1.00    4.60 
  -4 -24  -1   23.40    6.70 
  -5 -24  -1    4.50    4.80 
  -6 -24  -1   -1.00    4.40 
  -7 -24  -1    5.90    5.50 
  -8 -24  -1   11.50    5.60 
  10  24   1    2.30    4.80 
  11  24   1   -0.10    3.70 
  12  24   1    1.40    4.40 
  11 -25  -1    6.60    5.90 
  10 -25  -1    0.90    5.60 
   9 -25  -1    7.10    5.20 
   8 -25  -1    0.90    5.00 
   7 -25  -1    0.30    3.90 
   7 -25  -1    2.00    4.90 
   6 -25  -1   20.40    6.60 
   6 -25  -1   18.10    5.40 
   5 -25  -1    5.80    4.90 
   4 -25  -1    0.20    5.20 
   3 -25  -1    1.10    4.10 
   2 -25  -1    3.60    5.10 
   1 -25  -1    6.70    5.50 
   0 -25  -1   -2.20    4.60 
  -1 -25  -1    6.00    5.00 
  -2 -25  -1    8.10    5.60 
  -3 -25  -1    2.50    4.70 
  -4 -25  -1    8.90    5.30 
  -5 -25  -1   -1.50    4.20 
  -6 -25  -1   25.30    6.90 
  -7 -25  -1    0.60    4.50 
  -8 -25  -1    4.50    5.00 
  10 -26  -1    5.30    5.90 
   9 -26  -1    2.50    5.40 
   8 -26  -1   -0.80    4.40 
   7 -26  -1    3.10    5.30 
   7 -26  -1    4.70    5.70 
   6 -26  -1    3.10    5.10 
   5 -26  -1    4.20    4.90 
   4 -26  -1   -1.30    4.30 
   3 -26  -1   -1.90    4.80 
   2 -26  -1    9.50    5.60 
   1 -26  -1   -3.60    4.50 
   0 -26  -1   -0.30    4.90 
  -1 -26  -1    7.40    5.50 
  -2 -26  -1   -2.40    4.40 
  -3 -26  -1   -0.60    4.60 
  -4 -26  -1    1.00    4.90 
  -5 -26  -1    4.10    5.20 
  -6 -26  -1    1.00    4.70 
  -7 -26  -1   -2.40    4.50 
  -8 -26  -1    0.00    5.40 
   9 -27  -1   -1.20    4.90 
   7 -27  -1    6.70    5.70 
   6 -27  -1   -2.00    4.20 
   5 -27  -1    5.50    5.00 
   4 -27  -1    6.50    5.20 
   3 -27  -1    0.70    5.20 
   2 -27  -1    1.90    4.90 
   1 -27  -1   14.40    6.10 
   0 -27  -1    6.20    5.70 
  -1 -27  -1    9.70    6.00 
  -2 -27  -1   -4.10    4.30 
  -3 -27  -1    6.10    5.40 
  -4 -27  -1    6.10    5.40 
  -5 -27  -1    5.60    5.00 
  -6 -27  -1    4.30    5.30 
  -7 -27  -1    6.10    5.30 
  -8 -27  -1   -0.50    5.70 
   7 -28  -1    0.30    5.30 
   6 -28  -1    8.10    5.50 
   5 -28  -1    6.60    6.00 
   4 -28  -1   11.80    6.00 
   3 -28  -1    8.40    5.20 
   2 -28  -1   -0.10    4.90 
   1 -28  -1    2.30    5.40 
   0 -28  -1    0.40    5.10 
  -1 -28  -1    7.20    6.30 
  -2 -28  -1    3.30    5.30 
  -3 -28  -1    2.70    5.20 
  -4 -28  -1    6.80    5.90 
  -5 -28  -1    1.10    5.20 
  -6 -28  -1   17.10    6.90 
  -7 -28  -1    0.50    5.20 
  -8 -28  -1    3.40    5.80 
   7 -29  -1   13.20    7.30 
   6 -29  -1   13.70    6.50 
   5 -29  -1    2.10    5.00 
   4 -29  -1   -3.00    4.40 
   3 -29  -1    6.40    5.60 
   2 -29  -1    5.60    5.50 
   1 -29  -1    1.40    5.60 
   0 -29  -1   10.10    6.30 
  -1 -29  -1    2.40    5.10 
  -2 -29  -1    2.20    5.60 
  -3 -29  -1    4.50    5.90 
  -4 -29  -1    0.90    4.90 
  -5 -29  -1    6.40    5.80 
  -6 -29  -1    9.00    6.30 
  -7 -29  -1    5.70    5.70 
  -8 -29  -1   -2.40    5.40 
   6 -30  -1    5.50    6.00 
   5 -30  -1   13.30    6.40 
   4 -30  -1    5.50    5.70 
   3 -30  -1    0.30    5.60 
   2 -30  -1   -1.20    4.70 
   1 -30  -1   -2.80    5.60 
   0 -30  -1    3.00    5.20 
  -1 -30  -1   -3.30    5.10 
  -2 -30  -1    6.20    5.60 
  -3 -30  -1   -5.10    5.30 
  -4 -30  -1    4.40    5.50 
  -5 -30  -1   10.80    6.60 
  -6 -30  -1    9.00    6.00 
   6 -31  -1    2.40    6.40 
   5 -31  -1    9.20    6.40 
   4 -31  -1   -2.30    5.10 
   3 -31  -1    2.90    5.80 
   2 -31  -1    6.20    6.20 
   1 -31  -1    9.70    6.20 
   0 -31  -1    1.30    5.40 
  -1 -31  -1   -1.70    5.50 
  -2 -31  -1    5.80    6.10 
  -3 -31  -1    1.60    5.30 
  -3 -31   2    3.00    6.20 
  -2 -31   2   -1.10    5.80 
  -1 -31   2    3.00    6.90 
   0 -31   2    4.50    6.30 
   1 -31   2    9.00    6.60 
   2 -31   2    4.20    6.40 
   3 -31   2    9.80    6.40 
   4 -31   2    7.80    5.90 
   5 -31   2    5.90    5.80 
   6 -31   2    7.80    6.20 
  -6 -30   2   11.90    6.80 
  -5 -30   2   13.80    7.60 
  -4 -30   2    5.40    6.20 
  -3 -30   2    4.30    6.00 
  -2 -30   2   -0.20    5.80 
  -1 -30   2    1.60    6.20 
   0 -30   2   12.90    6.90 
   1 -30   2    3.80    5.80 
   2 -30   2    1.70    5.80 
   3 -30   2    5.90    6.10 
   4 -30   2    0.10    5.10 
   5 -30   2   13.20    6.50 
   6 -30   2    4.60    6.10 
  -8 -29   2    3.70    6.50 
  -7 -29   2    2.10    6.50 
  -6 -29   2    8.90    6.90 
  -5 -29   2    5.70    5.70 
  -4 -29   2    1.00    5.60 
  -3 -29   2   -0.20    5.40 
  -2 -29   2    3.70    6.00 
  -1 -29   2   -4.50    5.70 
   0 -29   2    0.80    5.50 
   1 -29   2    3.60    5.70 
   2 -29   2    1.70    5.30 
   3 -29   2    0.30    5.00 
   4 -29   2    2.80    5.30 
   5 -29   2   -7.80    4.10 
   6 -29   2    8.20    6.00 
  -8 -28   2    2.20    5.50 
  -7 -28   2    7.80    6.80 
  -6 -28   2    5.80    6.30 
  -5 -28   2    4.50    5.40 
  -4 -28   2   -2.40    4.80 
  -3 -28   2    9.30    6.20 
  -2 -28   2   -4.30    4.70 
  -1 -28   2    1.10    5.00 
   0 -28   2   12.00    6.60 
   1 -28   2    1.40    5.60 
   2 -28   2    1.60    5.60 
   3 -28   2   -1.00    4.70 
   4 -28   2    0.00    4.70 
   5 -28   2    5.30    5.40 
   6 -28   2    6.30    5.80 
   7 -28   2   -1.20    5.00 
   8 -28   2    0.70    4.70 
  -9 -27   2    9.00    8.20 
  -8 -27   2    4.90    6.10 
  -7 -27   2    7.10    5.90 
  -6 -27   2    2.80    5.20 
  -5 -27   2   -5.50    4.20 
  -4 -27   2    9.80    6.00 
  -3 -27   2   -1.10    4.90 
  -2 -27   2   14.60    6.50 
  -1 -27   2    2.40    4.80 
   0 -27   2    5.50    5.60 
   1 -27   2   -1.70    5.00 
   2 -27   2    2.10    5.20 
   3 -27   2    5.10    5.10 
   4 -27   2    4.20    4.90 
   5 -27   2    2.90    5.00 
   6 -27   2    7.60    6.80 
   6 -27   2    3.10    5.60 
   7 -27   2    1.20    5.20 
   7 -27   2   -1.10    4.60 
   8 -27   2   -2.20    4.20 
   9 -27   2    6.30    5.60 
  -9 -26   2    0.50    6.80 
  -8 -26   2    1.90    4.90 
  -7 -26   2    3.80    5.40 
  -6 -26   2    0.50    5.00 
  -5 -26   2    7.10    5.70 
  -4 -26   2    5.80    5.00 
  -3 -26   2   -1.10    4.90 
  -2 -26   2    3.20    5.20 
  -1 -26   2   -0.80    4.60 
   0 -26   2   -0.10    5.10 
   1 -26   2    1.30    5.10 
   2 -26   2    3.00    5.00 
   3 -26   2   -4.90    4.30 
   4 -26   2    3.20    4.80 
   5 -26   2    5.10    5.20 
   5 -26   2    3.90    3.70 
   6 -26   2    2.90    5.20 
   6 -26   2   -0.50    3.80 
   7 -26   2    4.50    5.70 
   7 -26   2    2.00    4.70 
   8 -26   2    6.40    5.30 
   9 -26   2    1.60    4.70 
  10 -26   2    1.80    5.30 
  -9 -25   2    4.60    5.70 
  -8 -25   2    8.60    6.20 
  -7 -25   2    7.50    5.30 
  -6 -25   2    1.40    5.40 
  -5 -25   2    7.80    5.80 
  -4 -25   2    6.30    5.00 
  -3 -25   2    6.00    5.80 
  -2 -25   2   -3.60    4.40 
  -1 -25   2    3.50    4.90 
   0 -25   2    0.70    5.00 
   1 -25   2   -3.90    4.70 
   2 -25   2    0.50    5.00 
   3 -25   2    2.50    5.00 
   4 -25   2    0.30    3.60 
   4 -25   2    5.20    5.10 
   5 -25   2    8.30    4.50 
   5 -25   2    3.90    5.00 
   6 -25   2    0.20    4.10 
   6 -25   2    3.60    5.40 
   7 -25   2   -0.70    4.90 
   7 -25   2   -3.10    3.70 
   8 -25   2    9.60    5.40 
   9 -25   2    4.60    4.90 
  10 -25   2    6.40    5.40 
  11 -25   2   -0.20    5.90 
  -9 -24   2    2.50    5.10 
  -8 -24   2    8.40    5.40 
  -7 -24   2   -2.10    4.70 
  -6 -24   2    2.00    4.90 
  -5 -24   2    0.50    4.50 
  -4 -24   2   23.80    6.90 
  -3 -24   2    0.30    4.30 
  -2 -24   2   10.40    5.20 
  -1 -24   2    6.90    5.10 
   0 -24   2    7.90    5.60 
   1 -24   2    8.70    5.40 
   2 -24   2    8.80    5.70 
   3 -24   2    1.80    4.80 
   3 -24   2    3.80    3.20 
   4 -24   2   23.00    6.40 
   4 -24   2   21.50    4.80 
   5 -24   2    3.00    4.80 
   5 -24   2   -2.00    3.60 
   6 -24   2    7.30    5.00 
   6 -24   2   -0.30    4.10 
   7 -24   2   -0.10    3.90 
   7 -24   2    0.70    4.20 
   8 -24   2   -2.00    4.10 
   9 -24   2    6.30    5.30 
  10 -24   2    1.40    5.00 
  11 -24   2   -8.30    5.60 
  12  23  -2    1.90    4.10 
  11  23  -2   -1.50    3.70 
  -9 -23   2    5.00    5.80 
  -8 -23   2    4.00    5.60 
  -7 -23   2   -0.30    4.20 
  -6 -23   2   10.60    5.60 
  -5 -23   2   20.80    6.30 
  -4 -23   2    6.30    5.00 
  -3 -23   2    5.10    5.00 
  -2 -23   2    7.80    5.00 
  -1 -23   2    6.20    5.10 
   0 -23   2   -3.30    4.10 
   1 -23   2    5.80    5.00 
   2 -23   2    1.10    2.90 
   2 -23   2    1.50    4.30 
   3 -23   2   -3.80    2.90 
   3 -23   2    0.20    4.40 
   4 -23   2    0.80    4.40 
   4 -23   2    0.80    3.10 
   5 -23   2   16.60    4.60 
   5 -23   2   18.70    6.10 
   6 -23   2   10.00    4.30 
   6 -23   2    9.00    5.10 
   7 -23   2    7.10    5.10 
   7 -23   2   -1.50    4.50 
   8 -23   2   -4.40    4.60 
   9 -23   2    3.80    5.40 
  10 -23   2   -0.60    4.80 
  11 -23   2   -1.30    5.90 
  12 -23   2   -2.40    6.00 
  13  22  -2   -4.80    3.80 
  12  22  -2    2.60    3.70 
  11  22  -2   -1.80    3.50 
  10  22  -2   -0.10    3.30 
   9  22  -2    2.50    3.50 
  -9 -22   2    4.60    5.40 
  -8 -22   2    4.20    5.00 
  -7 -22   2    0.50    4.70 
  -6 -22   2   -1.40    4.10 
  -5 -22   2    4.90    5.30 
  -4 -22   2   24.10    6.30 
  -3 -22   2   36.00    7.30 
  -2 -22   2    5.00    4.80 
  -1 -22   2    4.90    4.70 
   0 -22   2   47.00    7.50 
   1 -22   2    0.10    2.60 
   1 -22   2    7.60    5.00 
   2 -22   2    2.90    3.10 
   2 -22   2    3.00    4.30 
   3 -22   2   29.90    5.00 
   3 -22   2   33.70    6.80 
   4 -22   2   11.60    4.30 
   4 -22   2   19.60    5.90 
   5 -22   2    2.00    3.80 
   5 -22   2    1.00    4.70 
   6 -22   2    0.90    4.10 
   6 -22   2   -0.10    4.50 
   7 -22   2    2.40    4.70 
   7 -22   2   -3.50    3.70 
   8 -22   2    5.60    5.10 
   9 -22   2    4.40    4.80 
  10 -22   2   -2.70    5.20 
  11 -22   2    4.70    5.60 
  12 -22   2    2.80    6.40 
  13  21  -2   -2.10    3.60 
  12  21  -2   -1.00    3.70 
  11  21  -2    6.20    3.80 
  10  21  -2    3.80    3.40 
   9  21  -2    2.90    3.60 
  -9 -21   2    3.60    5.00 
   8  21  -2    7.70    3.50 
  -8 -21   2   13.50    5.50 
   7  21  -2   -0.80    2.80 
  -7 -21   2    0.40    4.30 
  -6 -21   2    4.40    4.70 
  -5 -21   2    5.30    4.80 
  -4 -21   2   96.29    9.10 
  -3 -21   2    0.40    4.40 
  -2 -21   2  121.49    9.90 
  -1 -21   2    5.00    4.70 
   0 -21   2    0.80    4.20 
   0 -21   2    2.20    2.60 
   1 -21   2    3.30    4.30 
   1 -21   2    3.50    2.70 
   2 -21   2  123.09    7.60 
   2 -21   2  113.39    9.40 
   3 -21   2    3.20    3.30 
   3 -21   2   -1.60    4.40 
   4 -21   2   90.79    7.40 
   4 -21   2   95.39    9.10 
   5 -21   2    6.60    4.00 
   5 -21   2   -1.00    4.00 
   6 -21   2    0.80    3.80 
   6 -21   2    2.00    3.60 
   7 -21   2    4.60    4.00 
   7 -21   2    0.80    3.80 
   8 -21   2   14.10    5.10 
   9 -21   2    3.50    4.80 
  10 -21   2   13.20    5.60 
  11 -21   2    7.80    5.60 
  12 -21   2    3.20    5.70 
  13 -21   2    2.10    5.90 
  14  20  -2   -1.20    3.50 
  13  20  -2    2.60    3.80 
  12  20  -2    0.20    3.40 
  11  20  -2   -1.60    3.30 
  10  20  -2   13.30    4.40 
   9  20  -2    1.80    3.20 
  -9 -20   2    0.40    4.60 
   8  20  -2    8.90    3.60 
  -8 -20   2   12.30    5.10 
   7  20  -2   -0.20    2.50 
  -7 -20   2   -4.60    4.40 
   6  20  -2   25.60    4.10 
  -6 -20   2   53.29    7.90 
   5  20  -2    0.40    2.40 
  -5 -20   2    6.90    5.30 
  -4 -20   2   14.50    5.50 
  -3 -20   2   55.59    8.00 
  -2 -20   2   11.70    5.10 
  -1 -20   2   31.10    6.20 
   0 -20   2   28.60    6.30 
   0 -20   2   21.00    3.50 
   1 -20   2   35.70    4.40 
   1 -20   2   38.40    6.70 
   2 -20   2   12.60    3.40 
   2 -20   2    7.30    4.60 
   3 -20   2   42.50    5.10 
   3 -20   2   41.70    6.80 
   4 -20   2   14.10    3.90 
   4 -20   2   18.20    5.10 
   5 -20   2    3.60    3.50 
   5 -20   2    5.20    4.30 
   6 -20   2   42.00    6.90 
   6 -20   2   42.40    5.90 
   7 -20   2    6.00    4.60 
   7 -20   2    2.50    4.40 
   8 -20   2   23.00    5.50 
   9 -20   2   -2.40    4.10 
  10 -20   2    4.30    5.10 
  11 -20   2    9.10    5.80 
  12 -20   2    2.90    5.40 
  13 -20   2   -2.40    5.60 
  14  19  -2    2.20    3.70 
  13  19  -2   -0.10    3.20 
  12  19  -2   -1.10    3.10 
  11  19  -2    0.60    2.90 
  10  19  -2    3.90    3.30 
   9  19  -2   -3.30    2.50 
  -9 -19   2    3.30    5.00 
   8  19  -2   11.70    3.80 
  -8 -19   2   15.10    5.60 
   7  19  -2    2.10    2.60 
  -7 -19   2   -0.80    4.20 
   6  19  -2    3.40    2.60 
  -6 -19   2    6.50    5.00 
   5  19  -2   14.40    3.20 
  -5 -19   2   26.60    6.10 
   4  19  -2    0.70    2.10 
  -4 -19   2    2.40    4.30 
  -3 -19   2    3.90    4.30 
  -2 -19   2   62.09    7.70 
  -1 -19   2    0.00    3.80 
   0 -19   2    0.30    4.20 
   0 -19   2    0.90    2.20 
   1 -19   2    1.20    4.10 
   1 -19   2    0.50    2.30 
   2 -19   2   62.69    5.70 
   2 -19   2   63.79    7.90 
   3 -19   2    2.20    4.10 
   3 -19   2    2.00    3.10 
   4 -19   2    1.60    3.40 
   4 -19   2    0.00    3.80 
   5 -19   2   25.60    6.00 
   5 -19   2   22.50    4.80 
   6 -19   2    8.00    4.30 
   6 -19   2    3.40    4.40 
   7 -19   2   -0.60    3.50 
   7 -19   2    1.90    3.80 
   8 -19   2   13.10    5.20 
   9 -19   2   -0.10    4.90 
  10 -19   2    7.20    5.20 
  11 -19   2    0.70    5.10 
  12 -19   2    1.60    5.50 
  13 -19   2   -0.60    5.60 
  14 -19   2   -1.60    6.10 
  14  18  -2   -0.50    3.60 
  13  18  -2   -1.60    3.60 
  12  18  -2   -0.90    3.40 
  11  18  -2    0.80    3.30 
  10  18  -2   -1.00    2.70 
   9  18  -2    0.60    2.90 
  -9 -18   2    2.10    4.60 
   8  18  -2   -1.80    2.50 
  -8 -18   2    1.30    3.80 
   7  18  -2    1.20    2.50 
  -7 -18   2    3.40    4.30 
   6  18  -2   12.80    3.20 
  -6 -18   2   12.30    4.90 
   5  18  -2    6.50    2.60 
  -5 -18   2    4.70    4.20 
  -4 -18   2    6.10    4.50 
   3  18  -2   -0.90    1.70 
  -3 -18   2    3.60    3.70 
   2  18  -2   -0.50    1.60 
  -2 -18   2    1.80    4.10 
  -1 -18   2    5.50    4.40 
   0 -18   2   10.20    4.10 
   0 -18   2    8.80    2.60 
   1 -18   2   11.60    2.80 
   1 -18   2    6.30    4.50 
   2 -18   2    2.20    4.40 
   2 -18   2    2.80    2.40 
   3 -18   2    3.30    4.00 
   3 -18   2    3.00    3.10 
   4 -18   2    2.70    4.00 
   4 -18   2    5.90    3.30 
   5 -18   2    6.50    3.70 
   5 -18   2    3.60    3.90 
   6 -18   2   13.10    4.30 
   6 -18   2   14.70    4.70 
   7 -18   2    4.90    4.00 
   7 -18   2    7.80    4.20 
   8 -18   2    2.70    4.20 
   9 -18   2    0.20    4.30 
  10 -18   2    0.80    4.60 
  11 -18   2    2.00    5.10 
  12 -18   2    3.30    5.40 
  13 -18   2    2.70    5.80 
  14 -18   2    8.90    6.50 
  15  17  -2    3.80    4.30 
  14  17  -2    2.00    3.70 
  13  17  -2    1.80    3.90 
  12  17  -2   -1.00    2.90 
  11  17  -2   19.70    4.60 
  10  17  -2    1.60    3.10 
   9  17  -2    0.30    2.90 
  -9 -17   2    0.70    3.70 
   8  17  -2    3.60    2.60 
  -8 -17   2    2.80    3.70 
   7  17  -2    1.30    2.40 
  -7 -17   2    4.20    4.40 
   6  17  -2    0.40    2.00 
  -6 -17   2    3.90    4.00 
   5  17  -2    1.70    2.20 
  -5 -17   2   -0.90    4.10 
   4  17  -2   31.90    3.70 
  -4 -17   2   63.09    7.50 
   3  17  -2   -1.10    1.60 
  -3 -17   2    0.00    3.70 
   2  17  -2    0.00    1.60 
  -2 -17   2    0.60    3.40 
   1  17  -2   85.99    5.40 
  -1 -17   2   88.19    7.30 
   0 -17   2    0.70    3.50 
   0 -17   2    0.20    1.70 
   1 -17   2   88.79    5.60 
   1 -17   2   85.09    7.50 
   2 -17   2   -1.50    3.40 
   2 -17   2    2.20    2.40 
   3 -17   2    0.10    3.90 
   3 -17   2    2.00    2.60 
   4 -17   2   40.40    4.90 
   4 -17   2   40.90    6.00 
   5 -17   2   -1.00    3.80 
   5 -17   2   -0.50    3.60 
   6 -17   2    5.50    4.40 
   6 -17   2    7.90    4.40 
   7 -17   2    7.10    3.90 
   7 -17   2    3.20    3.80 
   8 -17   2   -4.50    3.60 
   9 -17   2   11.10    4.80 
  10 -17   2    1.30    4.60 
  11 -17   2   34.00    6.60 
  12 -17   2   -3.60    4.70 
  13 -17   2   -0.40    5.50 
  14 -17   2    6.20    6.10 
  15  16  -2    5.50    4.10 
  14  16  -2    2.30    3.50 
  13  16  -2   -0.30    3.40 
  12  16  -2    1.30    3.10 
  11  16  -2   -0.70    2.70 
  10  16  -2    1.70    2.80 
   9  16  -2   -1.40    2.20 
  -9 -16   2    4.80    5.20 
   8  16  -2    0.00    2.30 
  -8 -16   2    0.70    3.70 
   7  16  -2    0.40    2.20 
   7  16  -2    0.90    2.70 
  -7 -16   2    2.30    4.10 
   6  16  -2    0.00    2.20 
  -6 -16   2   -0.30    3.70 
   5  16  -2    3.80    2.30 
  -5 -16   2   -2.80    3.40 
   4  16  -2    4.10    2.00 
  -4 -16   2    5.00    3.70 
   3  16  -2   18.00    2.70 
  -3 -16   2   30.70    5.50 
   2  16  -2   -1.10    1.40 
  -2 -16   2    1.10    3.70 
   1  16  -2   -1.70    1.20 
  -1 -16   2   -0.60    1.60 
  -1 -16   2   -0.50    3.40 
   0  16  -2   17.60    2.20 
   0 -16   2   24.60    5.00 
   0 -16   2   30.10    3.40 
   1 -16   2    0.50    2.10 
   1 -16   2   -1.70    3.00 
   2 -16   2   -1.20    2.30 
   2 -16   2   -1.60    3.20 
   3 -16   2   18.20    3.70 
   4 -16   2    9.10    3.20 
   4 -16   2    5.10    3.60 
   5 -16   2    0.60    3.10 
   5 -16   2    2.30    3.20 
   6 -16   2   -0.30    3.60 
   6 -16   2    1.80    3.70 
   7 -16   2   -2.90    3.10 
   7 -16   2    1.80    3.80 
   8 -16   2   -3.90    4.10 
   9 -16   2    9.30    4.90 
  10 -16   2    0.00    4.90 
  11 -16   2    6.00    5.00 
  12 -16   2    4.60    5.50 
  13 -16   2    1.10    5.40 
  14 -16   2    3.20    5.80 
  15 -16   2  -11.40    5.20 
  15  15  -2    0.70    3.50 
  14  15  -2    3.30    3.80 
  13  15  -2   -2.60    2.80 
  12  15  -2   -1.30    2.60 
  11  15  -2    7.70    3.90 
  10  15  -2    3.90    3.10 
   9  15  -2    1.30    2.40 
   8  15  -2    0.00    2.20 
   8  15  -2    0.00    2.30 
  -8 -15   2    2.20    3.30 
   7  15  -2    6.50    2.60 
   7  15  -2    3.60    2.60 
  -7 -15   2    2.50    3.50 
   6  15  -2   24.10    3.70 
  -6 -15   2   36.10    5.80 
   5  15  -2    4.90    2.20 
  -5 -15   2   11.00    4.30 
   4  15  -2    1.10    1.80 
  -4 -15   2   -1.80    2.90 
   3  15  -2    0.30    1.40 
  -3 -15   2    1.60    3.30 
   2  15  -2   43.10    3.90 
  -2 -15   2   45.60    6.00 
   1  15  -2    1.30    1.30 
  -1 -15   2    5.00    3.60 
  -1 -15   2    5.90    1.80 
   0  15  -2    1.40    1.20 
   0 -15   2    1.00    3.00 
   0 -15   2    1.60    1.80 
   1 -15   2    0.40    3.20 
   1 -15   2    2.70    2.10 
   2 -15   2   55.49    6.30 
   2 -15   2   45.70    4.40 
   3 -15   2   -1.30    2.20 
   3 -15   2   -2.50    3.30 
   4 -15   2    1.90    2.70 
   4 -15   2    1.20    2.90 
   5 -15   2   10.50    3.80 
   5 -15   2   13.30    4.20 
   6 -15   2   38.50    5.50 
   6 -15   2   34.90    5.20 
   7 -15   2    1.80    3.70 
   7 -15   2    0.50    3.10 
   8 -15   2   -2.10    3.80 
   9 -15   2   -2.70    3.80 
  10 -15   2   -0.50    4.30 
  11 -15   2   16.50    6.10 
  12 -15   2   -0.10    5.00 
  13 -15   2    1.10    5.40 
  14 -15   2    3.10    6.40 
  15 -15   2   -9.80    5.30 
  15  14  -2    3.90    3.90 
  14  14  -2   -3.90    2.80 
  13  14  -2    0.10    3.10 
  12  14  -2    7.20    3.90 
  11  14  -2    6.60    3.40 
  10  14  -2    2.50    2.70 
   9  14  -2    8.40    3.30 
   9  14  -2    8.90    3.20 
   8  14  -2   10.30    2.90 
   8  14  -2    9.80    3.00 
  -8 -14   2   14.40    4.50 
   7  14  -2   27.60    3.60 
   7  14  -2   21.70    3.80 
  -7 -14   2   34.40    5.70 
   6  14  -2   18.80    3.30 
  -6 -14   2   23.30    5.10 
   5  14  -2   11.60    2.60 
  -5 -14   2   21.10    4.60 
   4  14  -2   49.10    5.00 
  -4 -14   2   52.49    6.50 
   3  14  -2    2.10    1.50 
  -3 -14   2    6.50    3.40 
   2  14  -2    3.50    1.40 
  -2 -14   2    4.30    3.40 
   1  14  -2   84.69    4.80 
  -1 -14   2   83.49    4.60 
  -1 -14   2   90.49    6.90 
   0  14  -2   61.99    4.00 
   0 -14   2   60.09    6.00 
   0 -14   2   70.99    4.20 
   1 -14   2   92.39    6.90 
   1 -14   2   94.09    5.30 
   2 -14   2    4.60    3.20 
   2 -14   2    6.60    2.30 
   3 -14   2   -1.90    2.00 
   3 -14   2    1.30    2.80 
   4 -14   2   42.40    4.60 
   4 -14   2   43.30    5.50 
   5 -14   2   21.10    4.40 
   5 -14   2   19.10    4.00 
   6 -14   2   18.70    4.20 
   6 -14   2   16.30    4.10 
   7 -14   2   28.40    4.80 
   7 -14   2   24.20    4.90 
   8 -14   2   15.10    4.70 
   9 -14   2   14.40    4.90 
  10 -14   2    4.10    4.50 
  11 -14   2   10.80    5.70 
  12 -14   2    1.20    5.00 
  13 -14   2   -4.80    4.80 
  14 -14   2   -2.70    5.40 
  15 -14   2   -0.20    5.70 
  16  13  -2    3.70    4.30 
  15  13  -2   -0.50    3.70 
  14  13  -2    0.90    3.40 
  13  13  -2    0.00    2.90 
  12  13  -2    2.50    3.30 
  11  13  -2   -1.10    2.50 
  10  13  -2    1.10    2.80 
  10  13  -2    2.10    2.90 
   9  13  -2    8.50    3.10 
   9  13  -2    7.50    2.90 
   8  13  -2    3.10    2.50 
   8  13  -2    1.00    2.20 
  -8 -13   2    5.30    3.60 
   7  13  -2  113.09    6.30 
   7  13  -2  125.19    8.90 
  -7 -13   2  111.09    7.50 
   6  13  -2   38.30    3.70 
   6  13  -2   23.20    3.50 
  -6 -13   2   35.10    5.30 
   5  13  -2    1.50    1.80 
  -5 -13   2   -2.00    3.10 
   4  13  -2   47.70    4.60 
  -4 -13   2   46.00    5.60 
   3  13  -2    8.70    2.00 
  -3 -13   2    9.60    3.60 
   2  13  -2    1.50    1.20 
  -2 -13   2    3.50    3.30 
   1  13  -2   31.60    3.10 
  -1 -13   2   36.00    5.10 
  -1 -13   2   32.20    2.80 
   0  13  -2    0.30    1.00 
   0 -13   2    1.90    1.60 
   0 -13   2    1.10    2.80 
   1 -13   2   34.30    3.40 
   1 -13   2   33.30    4.80 
   2 -13   2    4.90    2.10 
   2 -13   2    7.30    3.20 
   3 -13   2   15.70    3.70 
   3 -13   2    9.70    2.80 
   4 -13   2   46.20    4.80 
   4 -13   2   44.90    4.80 
   5 -13   2    2.10    2.90 
   5 -13   2    2.20    2.80 
   6 -13   2   31.00    4.60 
   6 -13   2   31.30    4.70 
   7 -13   2  117.59    7.80 
   7 -13   2  103.19    6.70 
   8 -13   2    2.90    4.00 
   9 -13   2    7.20    4.50 
  10 -13   2   -5.20    4.00 
  11 -13   2    4.10    4.60 
  12 -13   2   -0.10    4.70 
  13 -13   2    2.70    5.90 
  14 -13   2   -4.90    5.00 
  15 -13   2   -3.80    5.40 
  16 -13   2    3.60    6.80 
  16  12  -2    0.30    3.60 
  15  12  -2    1.10    3.60 
  14  12  -2    1.10    3.20 
  13  12  -2   -2.90    2.60 
  12  12  -2    1.50    3.00 
  11  12  -2   18.40    4.10 
  11  12  -2   15.70    4.20 
  10  12  -2    7.40    3.00 
  10  12  -2    7.00    3.10 
   9  12  -2    5.90    2.80 
   9  12  -2    6.60    3.00 
   8  12  -2    3.30    2.50 
   8  12  -2    2.40    2.60 
  -8 -12   2    4.10    3.20 
   7  12  -2    0.50    1.90 
   7  12  -2    1.90    2.10 
  -7 -12   2   -1.80    2.90 
   6  12  -2   63.29    5.90 
   6  12  -2   63.59    4.40 
  -6 -12   2   57.39    5.40 
   5  12  -2  118.69    7.50 
  -5 -12   2  108.29    7.10 
   4  12  -2   15.10    2.50 
  -4 -12   2   30.10    4.60 
   3  12  -2    0.20    1.30 
  -3 -12   2    3.00    2.80 
   2  12  -2    6.20    1.40 
  -2 -12   2    7.90    3.40 
   1  12  -2  201.08    7.20 
  -1 -12   2  178.08    6.90 
  -1 -12   2  178.48    9.10 
   0  12  -2 1072.99   29.10 
   0 -12   2 1082.59   32.50 
   0 -12   2 1106.89   29.80 
   1 -12   2  193.38    9.40 
   1 -12   2  188.98    7.50 
   2 -12   2   10.30    2.50 
   2 -12   2   10.50    3.20 
   3 -12   2    1.40    2.70 
   3 -12   2   -1.20    2.20 
   4 -12   2   20.20    3.40 
   4 -12   2   20.90    3.90 
   5 -12   2  111.59    6.70 
   5 -12   2  115.09    7.00 
   6 -12   2   54.99    5.00 
   6 -12   2   72.19    5.90 
   7 -12   2   -2.50    2.40 
   7 -12   2    0.20    3.40 
   8 -12   2    0.90    3.70 
   9 -12   2    2.70    4.40 
  10 -12   2    3.50    4.20 
  11 -12   2   18.20    5.40 
  12 -12   2   -1.10    4.60 
  13 -12   2    2.60    4.90 
  14 -12   2   -0.20    5.30 
  15 -12   2   -7.30    5.20 
  16 -12   2   -3.60    5.80 
  16  11  -2    6.60    4.20 
  15  11  -2    2.10    3.40 
  14  11  -2    5.20    3.90 
  13  11  -2   -1.30    2.80 
  12  11  -2    0.50    2.70 
  12  11  -2    4.90    3.70 
  11  11  -2    7.60    3.50 
  11  11  -2    4.50    2.90 
  10  11  -2    1.80    2.90 
  10  11  -2   -2.00    2.30 
   9  11  -2   47.60    5.00 
   9  11  -2   34.90    4.80 
   8  11  -2   27.80    4.20 
   8  11  -2   36.60    4.30 
  -8 -11   2   42.30    5.30 
   7  11  -2    2.30    2.20 
   7  11  -2    3.70    2.20 
  -7 -11   2    7.20    3.40 
   6  11  -2   20.30    3.30 
   6  11  -2   28.10    3.20 
  -6 -11   2   29.00    4.40 
   5  11  -2   29.80    3.50 
  -5 -11   2   48.50    4.70 
   4  11  -2    2.10    1.60 
  -4 -11   2    4.60    2.80 
   3  11  -2    0.00    1.20 
  -3 -11   2    1.60    2.90 
   2  11  -2   53.69    3.90 
  -2 -11   2   47.70    4.80 
  -1 -11   2    3.40    1.40 
  -1 -11   2    4.90    2.80 
   0  11  -2    0.60    0.80 
   0 -11   2   -2.10    2.20 
   0 -11   2    1.30    1.40 
   1 -11   2    1.50    1.60 
   1 -11   2    0.40    2.70 
   2 -11   2   48.60    4.50 
   2 -11   2   56.79    3.90 
   3 -11   2   -0.60    2.00 
   3 -11   2    1.20    2.80 
   4 -11   2    4.20    2.40 
   4 -11   2    4.20    2.50 
   5 -11   2   39.60    3.90 
   5 -11   2   36.30    4.30 
   6 -11   2   31.50    4.10 
   6 -11   2   25.50    4.20 
   7 -11   2    9.50    3.70 
   7 -11   2    5.10    2.70 
   8 -11   2   38.20    5.40 
   9 -11   2   38.90    5.90 
  10 -11   2    5.00    4.80 
  11 -11   2   17.10    5.20 
  12 -11   2    9.00    5.10 
  13 -11   2   -2.90    4.70 
  14 -11   2    3.70    5.90 
  15 -11   2   -8.60    4.70 
  16 -11   2    6.10    6.80 
  16  10  -2    2.50    3.60 
  15  10  -2    4.80    3.70 
  14  10  -2   -1.10    2.80 
  13  10  -2   -4.10    3.20 
  13  10  -2   -1.10    3.10 
  12  10  -2   -0.40    3.40 
  12  10  -2    0.80    2.70 
  11  10  -2    2.80    3.30 
  11  10  -2    1.00    2.60 
  10  10  -2   16.10    3.80 
   9  10  -2    1.70    2.70 
   8  10  -2   -0.50    2.30 
  -8 -10   2   -1.90    2.70 
   7  10  -2    5.90    2.30 
  -7 -10   2    4.00    2.90 
   6  10  -2  138.99    8.20 
   6  10  -2  140.19    6.40 
  -6 -10   2  139.39    7.60 
   5  10  -2   15.50    2.50 
  -5 -10   2   19.80    3.60 
   4  10  -2    0.20    1.20 
  -4 -10   2    1.50    2.40 
   3  10  -2    2.20    1.30 
  -3 -10   2    3.60    2.60 
   2  10  -2   34.30    3.10 
  -2 -10   2   37.70    4.50 
   1  10  -2   55.29    3.20 
  -1 -10   2   49.20    4.50 
  -1 -10   2   48.80    3.10 
   0 -10   2   86.59    5.80 
   0 -10   2   95.69    4.40 
   1 -10   2   69.19    3.70 
   1 -10   2   43.80    4.40 
   2 -10   2   36.60    3.80 
   2 -10   2   34.60    3.10 
   3 -10   2    1.90    2.20 
   3 -10   2    0.70    2.00 
   4 -10   2   -1.40    2.30 
   4 -10   2    2.10    2.30 
   5 -10   2   23.50    3.60 
   5 -10   2   20.90    3.60 
   6 -10   2  128.79    6.50 
   6 -10   2  129.09    7.20 
   7 -10   2    4.50    2.50 
   7 -10   2    6.20    3.40 
   8 -10   2    0.70    3.40 
   9 -10   2   -2.80    3.70 
  10 -10   2   19.40    5.10 
  11 -10   2    9.00    4.80 
  12 -10   2   -3.70    4.80 
  13 -10   2   -4.80    4.50 
  14 -10   2    1.90    5.20 
  15 -10   2   -5.40    5.00 
  16 -10   2   -1.50    5.70 
  16   9  -2    3.10    3.90 
  15   9  -2    4.10    3.50 
  14   9  -2   -1.60    2.90 
  14   9  -2   -6.60    3.50 
  13   9  -2   -4.20    2.80 
  13   9  -2   -4.00    3.10 
  12   9  -2    8.10    3.90 
  11   9  -2   -4.00    2.50 
  10   9  -2    5.50    2.90 
   9   9  -2   10.60    3.20 
   8   9  -2   -1.10    1.90 
  -8  -9   2   -2.90    2.30 
   7   9  -2   15.90    2.90 
  -7  -9   2   24.30    3.80 
   6   9  -2    3.10    1.90 
  -6  -9   2    6.60    2.70 
   5   9  -2   14.70    2.40 
  -5  -9   2   20.70    3.60 
   4   9  -2    4.20    1.60 
  -4  -9   2    4.30    2.60 
   3   9  -2   33.10    3.40 
  -3  -9   2   36.40    3.70 
   2   9  -2  174.08    6.70 
  -2  -9   2  158.28    7.60 
   1   9  -2    6.50    1.10 
  -1  -9   2    8.80    1.60 
  -1  -9   2    9.30    2.80 
   0  -9   2    0.20    2.10 
   0  -9   2   -0.10    1.10 
   1  -9   2    7.30    1.80 
   1  -9   2    7.70    2.50 
   2  -9   2  161.88    7.40 
   2  -9   2  153.68    6.40 
   3  -9   2   34.90    3.40 
   3  -9   2   35.20    3.80 
   4  -9   2    6.80    2.60 
   4  -9   2    5.50    2.40 
   5  -9   2   12.00    3.00 
   5  -9   2   14.70    2.90 
   6  -9   2    0.30    2.60 
   6  -9   2    3.40    2.00 
   7  -9   2   17.40    3.00 
   7  -9   2   15.50    3.80 
   8  -9   2   -2.40    3.10 
   9  -9   2    2.70    4.20 
  10  -9   2    3.90    4.20 
  11  -9   2    1.20    4.30 
  12  -9   2    8.20    5.40 
  13  -9   2    2.00    5.00 
  14  -9   2   -1.60    4.80 
  15  -9   2    6.60    5.80 
  16  -9   2    1.30    6.50 
  17   8  -2    3.90    3.90 
  16   8  -2    2.10    3.60 
  15   8  -2    7.10    3.80 
  15   8  -2    1.90    4.10 
  14   8  -2   -5.10    3.70 
  14   8  -2    1.50    3.40 
  13   8  -2   -9.00    3.20 
  12   8  -2   -1.80    2.90 
  11   8  -2   -0.50    3.20 
  10   8  -2   -1.70    2.50 
   9   8  -2    2.20    2.80 
   8   8  -2   -0.10    2.20 
  -8  -8   2    3.30    2.40 
   7   8  -2    0.00    2.00 
  -7  -8   2   -0.80    2.20 
   6   8  -2    4.50    1.90 
  -6  -8   2    6.00    2.60 
   5   8  -2   19.60    2.60 
  -5  -8   2   26.70    3.70 
  -4  -8   2   93.79    5.40 
   3   8  -2    7.40    1.40 
  -3  -8   2   17.10    3.00 
   2   8  -2   87.69    4.40 
  -2  -8   2   86.19    5.10 
   1   8  -2  212.88    7.10 
  -1  -8   2  225.38    8.90 
   0  -8   2   15.10    2.90 
   0  -8   2   17.10    2.00 
   1  -8   2  214.58    8.50 
   1  -8   2  209.18    7.30 
   2  -8   2   89.09    4.40 
   2  -8   2   87.79    5.00 
   3  -8   2   16.00    2.70 
   3  -8   2   14.70    2.50 
   4  -8   2   91.99    5.00 
   4  -8   2   93.19    5.20 
   5  -8   2   17.90    2.70 
   5  -8   2   18.40    3.10 
   6  -8   2    6.50    2.80 
   6  -8   2    7.50    2.20 
   7  -8   2    1.50    1.80 
   7  -8   2   -2.60    2.70 
   8  -8   2    1.40    3.20 
   9  -8   2    5.00    3.90 
  10  -8   2    1.80    4.10 
  11  -8   2    5.50    4.50 
  12  -8   2   -2.30    4.10 
  13  -8   2    1.80    4.80 
  14  -8   2   -4.80    5.30 
  15  -8   2    8.10    6.40 
  16  -8   2    4.80    5.90 
  17   7  -2    3.10    3.90 
  16   7  -2    4.60    5.20 
  16   7  -2    0.30    3.70 
  15   7  -2   -0.70    3.20 
  15   7  -2   -0.90    3.80 
  14   7  -2   -1.10    4.20 
  13   7  -2    1.20    4.00 
  12   7  -2    7.90    4.00 
  11   7  -2    5.20    3.70 
  10   7  -2    2.20    3.20 
   9   7  -2    0.30    2.80 
   8   7  -2   35.20    4.00 
  -8  -7   2   36.40    3.80 
   7   7  -2   -0.40    1.90 
  -7  -7   2    2.90    2.20 
   6   7  -2   28.30    3.10 
  -6  -7   2   25.60    3.30 
   5   7  -2    0.20    1.70 
  -5  -7   2    2.30    2.10 
  -4  -7   2    2.90    2.10 
  -3  -7   2    2.10    1.90 
   2   7  -2   49.80    3.30 
  -2  -7   2   48.60    3.80 
   1   7  -2   20.60    2.20 
  -1  -7   2   19.10    3.00 
   0  -7   2   -0.80    1.10 
   0  -7   2    3.40    2.10 
   1  -7   2   11.80    2.50 
   1  -7   2   19.50    2.20 
   2  -7   2   52.69    3.40 
   2  -7   2   48.80    3.60 
   3  -7   2    2.10    1.70 
   3  -7   2    0.80    1.80 
   4  -7   2    1.10    2.00 
   4  -7   2    0.70    1.60 
   5  -7   2    4.50    2.40 
   5  -7   2    3.30    1.80 
   6  -7   2   27.20    3.80 
   6  -7   2   24.70    2.60 
   7  -7   2    5.80    3.00 
   7  -7   2    1.10    1.60 
   8  -7   2   36.40    5.10 
   9  -7   2    1.50    3.70 
  10  -7   2    0.00    3.90 
  11  -7   2    0.20    4.20 
  12  -7   2   -3.10    4.20 
  13  -7   2    4.50    4.80 
  14  -7   2   -6.10    4.50 
  15  -7   2    1.00    5.50 
  16  -7   2   -2.00    6.10 
  17  -7   2    4.80    4.20 
  17  -7   2   -8.20    5.70 
  17   6  -2   -2.50    4.80 
  17   6  -2    1.70    3.60 
  16   6  -2   -9.90    4.50 
  16   6  -2    3.40    3.60 
  15   6  -2   -3.90    3.70 
  14   6  -2   -5.10    3.80 
  13   6  -2    0.20    3.50 
  12   6  -2    0.40    3.20 
  11   6  -2    4.70    3.30 
  10   6  -2    0.20    2.80 
   9   6  -2   -1.90    2.30 
   8   6  -2    1.40    2.50 
  -8  -6   2   -0.80    1.90 
   7   6  -2    3.80    2.10 
  -7  -6   2    1.50    1.90 
   6   6  -2  101.19    5.20 
  -6  -6   2   99.99    5.20 
   5   6  -2   98.29    4.80 
  -5  -6   2   92.39    5.00 
   4   6  -2   12.50    2.00 
  -4  -6   2   15.80    2.70 
  -3  -6   2  141.39    6.10 
  -2  -6   2  116.39    5.40 
  -1  -6   2   87.99    4.70 
   0  -6   2  204.28    7.70 
   0  -6   2  206.08    6.70 
   1  -6   2   97.69    4.90 
   1  -6   2  102.99    4.40 
   2  -6   2  115.59    5.10 
   2  -6   2  111.29    4.80 
   3  -6   2  140.59    5.80 
   3  -6   2  133.19    5.50 
   4  -6   2   13.00    2.40 
   4  -6   2   15.80    2.30 
   5  -6   2   92.39    4.40 
   5  -6   2   89.29    5.30 
   6  -6   2   94.29    5.90 
   6  -6   2  101.99    4.50 
   7  -6   2    2.60    2.80 
   7  -6   2    1.90    1.40 
   8  -6   2    2.40    3.10 
   9  -6   2    3.00    3.60 
  10  -6   2    4.10    4.40 
  11  -6   2    2.80    4.40 
  12  -6   2   -3.00    4.10 
  13  -6   2    2.40    4.80 
  14  -6   2   -0.70    5.10 
  15  -6   2   -0.80    5.80 
  16  -6   2    3.70    5.90 
  17  -6   2   -5.40    5.60 
  17  -6   2    5.80    3.80 
  17   5  -2   -0.10    3.30 
  17   5  -2   -8.80    4.60 
  16   5  -2    0.80    3.10 
  16   5  -2   -3.40    4.70 
  15   5  -2   -2.20    4.40 
  14   5  -2    1.10    3.70 
  13   5  -2    2.30    4.00 
  12   5  -2   13.30    4.30 
  11   5  -2    2.70    3.20 
  10   5  -2    9.90    3.40 
   9   5  -2    8.70    3.20 
   8   5  -2    1.80    2.40 
   8   5  -2   -2.40    1.70 
   7   5  -2    8.60    2.70 
  -7  -5   2   11.30    2.30 
   6   5  -2  146.69    6.60 
  -6  -5   2  151.38    6.30 
   5   5  -2   72.89    4.20 
  -5  -5   2   67.79    4.00 
   4   5  -2  160.88    6.00 
  -4  -5   2  151.68    6.30 
  -3  -5   2    5.00    1.80 
  -2  -5   2  123.49    5.40 
  -1  -5   2  122.79    5.40 
   0  -5   2    0.20    1.00 
   0  -5   2    1.40    1.60 
   1  -5   2  120.89    4.60 
   1  -5   2  123.99    5.20 
   2  -5   2  119.59    5.00 
   2  -5   2  126.59    5.00 
   3  -5   2    4.10    1.70 
   3  -5   2    5.50    1.90 
   4  -5   2  141.89    6.10 
   4  -5   2  142.39    5.40 
   5  -5   2   62.29    4.50 
   5  -5   2   65.19    3.30 
   6  -5   2  134.99    5.10 
   6  -5   2  152.28    7.20 
  -7   5  -2   13.10    1.60 
   7  -5   2   10.40    3.30 
   8  -5   2   -1.00    2.90 
   9  -5   2   -1.40    3.30 
  10  -5   2    6.50    4.20 
  11  -5   2    1.10    4.20 
  12  -5   2   16.00    5.40 
  13  -5   2    6.80    5.00 
  14  -5   2   -1.00    5.30 
  15  -5   2   -1.80    5.40 
  16  -5   2  -11.80    5.00 
  17  -5   2   32.50    8.80 
  17   4  -2  -10.20    4.10 
  17   4  -2    3.10    3.50 
  16   4  -2   -1.70    5.00 
  15   4  -2   -1.20    4.60 
  14   4  -2   -6.00    3.90 
  13   4  -2   -2.50    3.30 
  12   4  -2   14.00    4.50 
  11   4  -2    4.00    3.50 
  10   4  -2   10.10    3.40 
   9   4  -2    5.80    2.80 
   8   4  -2    1.90    1.80 
   8   4  -2    0.90    2.30 
   7   4  -2   -1.10    1.80 
   7   4  -2   -0.40    1.50 
   6   4  -2   78.99    4.60 
  -6  -4   2   72.09    4.00 
   5   4  -2  147.89    6.20 
  -5  -4   2  149.88    5.90 
   4   4  -2   37.70    2.70 
  -4  -4   2   36.60    2.90 
  -3  -4   2  117.19    4.90 
  -2  -4   2   61.59    3.50 
  -1  -4   2  327.47   10.10 
   0  -4   2  769.02   20.40 
   0  -4   2  757.32   21.10 
   1  -4   2  332.37   10.00 
   1  -4   2  323.77    9.50 
   2  -4   2   57.79    3.30 
   2  -4   2   60.49    3.20 
   3  -4   2  120.49    5.20 
   3  -4   2  121.09    4.70 
   4  -4   2   37.30    2.50 
   4  -4   2   39.40    3.50 
   5  -4   2  147.39    5.10 
   5  -4   2  153.88    6.80 
  -6   4  -2   44.50    2.30 
   6  -4   2   50.59    4.50 
  -7   4  -2   -2.20    0.70 
   7  -4   2    0.30    2.50 
   8  -4   2    4.50    3.10 
   9  -4   2    8.50    3.60 
  10  -4   2    5.70    3.90 
  11  -4   2    2.50    4.10 
  12  -4   2    0.10    4.20 
  13  -4   2   -2.20    4.70 
  14  -4   2  -10.50    4.20 
  15  -4   2   -8.00    5.30 
  16  -4   2   -5.70    5.90 
  17  -4   2   10.30    4.40 
  17  -4   2   -2.40    5.90 
  17   3  -2   -3.10    4.70 
  16   3  -2   -1.80    4.60 
  15   3  -2   -6.10    3.90 
  14   3  -2   10.60    4.80 
  13   3  -2    1.80    4.20 
  12   3  -2    5.80    3.70 
  11   3  -2    3.50    3.50 
  10   3  -2   13.90    3.80 
   9   3  -2   20.40    3.90 
   8   3  -2  138.29    5.60 
   8   3  -2  147.99    7.40 
   7   3  -2   41.20    4.20 
   7   3  -2   40.10    2.90 
   6   3  -2  244.98    8.00 
   6   3  -2  232.48    9.00 
   5   3  -2   25.60    2.70 
   5   3  -2   22.00    2.40 
  -5  -3   2   25.50    2.30 
   4   3  -2 1524.85   40.90 
  -4  -3   2 1571.14   40.50 
   3   3  -2  153.48    5.70 
  -3  -3   2  162.28    5.80 
  -2  -3   2  625.94   17.30 
  -1  -3   2   61.89    3.00 
   0  -3   2   -1.80    0.90 
   1  -3   2   58.59    2.80 
   1  -3   2   58.39    2.60 
   2  -3   2  599.54   16.20 
   2  -3   2  591.54   16.40 
   3  -3   2  157.08    5.20 
   3  -3   2  150.48    5.90 
   4  -3   2 1514.45   39.50 
   4  -3   2 1454.15   38.00 
  -5   3  -2   26.50    1.60 
   5  -3   2   27.40    3.20 
  -6   3  -2  231.88    6.40 
   6  -3   2  232.88    9.30 
   7  -3   2   41.70    4.40 
   8  -3   2  136.49    7.60 
   9  -3   2   24.30    4.40 
  10  -3   2   14.00    4.30 
  11  -3   2   -0.60    4.00 
  12  -3   2    2.60    4.10 
  13  -3   2   -5.60    4.00 
  14  -3   2    8.60    5.60 
  15  -3   2   -9.40    4.50 
  16  -3   2    3.10    5.80 
  16  -3   2    2.00    3.50 
  17  -3   2    4.20    4.20 
  17  -3   2   -1.80    5.90 
  17   2  -2   -8.30    4.60 
  16   2  -2   -1.70    4.60 
  15   2  -2   -7.80    3.80 
  14   2  -2   -0.10    4.00 
  13   2  -2   -0.60    3.60 
  12   2  -2   -2.50    3.20 
  11   2  -2    6.40    3.60 
  10   2  -2   39.30    5.50 
   9   2  -2   29.40    4.30 
   8   2  -2   19.90    3.40 
   8   2  -2   16.50    2.10 
   7   2  -2  176.58    7.90 
   7   2  -2  179.18    6.20 
   6   2  -2   13.40    1.90 
   6   2  -2   12.10    2.40 
   5   2  -2   34.60    2.30 
   5   2  -2   32.20    3.10 
   4   2  -2  265.77    8.20 
   4   2  -2  259.47    8.80 
   3   2  -2  181.18    6.10 
   3   2  -2  175.88    6.20 
  -3  -2   2  186.28    6.00 
  -2  -2   2  244.78    7.40 
  -1  -2   2   37.50    1.90 
   1  -2   2   32.20    1.70 
   2  -2   2  224.28    6.90 
   2  -2   2  221.88    6.50 
  -3   2  -2  180.68    5.40 
   3  -2   2  183.28    6.50 
  -4   2  -2  256.37    7.10 
   4  -2   2  254.67    8.70 
   5  -2   2   32.90    3.20 
   6  -2   2   12.60    2.90 
   7  -2   2  172.38    7.90 
   8  -2   2    8.30    3.30 
   9  -2   2   23.30    4.20 
  10  -2   2   32.00    5.10 
  11  -2   2    5.30    4.00 
  12  -2   2   -2.20    4.30 
  13  -2   2    2.00    4.30 
  14  -2   2    8.20    5.00 
  15  -2   2    2.20    5.00 
  16  -2   2  -11.40    4.60 
  16  -2   2   -2.10    3.10 
  17  -2   2   -7.30    5.40 
  17  -2   2    1.70    3.50 
  17   1  -2   -2.40    5.10 
  16   1  -2   -6.60    5.10 
  15   1  -2   -5.60    4.60 
  14   1  -2    0.70    4.80 
  13   1  -2    3.10    3.90 
  12   1  -2    3.40    3.80 
  11   1  -2    3.50    3.70 
  10   1  -2   15.40    4.00 
   9   1  -2    4.80    3.10 
   8   1  -2  163.68    8.10 
   7   1  -2   20.40    3.30 
   6   1  -2   16.10    2.70 
   6   1  -2   21.50    2.10 
   5   1  -2   69.49    3.10 
   5   1  -2   69.59    4.10 
   4   1  -2 1232.68   32.50 
   4   1  -2 1271.97   33.60 
   3   1  -2  385.16   10.90 
   3   1  -2  391.36   11.50 
   2   1  -2  490.65   13.30 
   2   1  -2  476.85   13.10 
   0   1  -2    0.10    0.30 
  -1   1  -2   78.29    2.70 
  -2   1  -2  464.15   12.40 
   2  -1   2  475.15   13.00 
  -3   1  -2  383.66   10.20 
   3  -1   2  376.96   11.20 
  -4   1  -2 1223.98   30.70 
   4  -1   2 1201.28   32.40 
   5  -1   2   68.69    4.10 
   6  -1   2   21.50    3.30 
   7  -1   2   14.00    3.00 
   8  -1   2  147.79    7.70 
   9  -1   2    7.00    3.40 
  10  -1   2   15.80    4.10 
  11  -1   2    5.50    3.80 
  12  -1   2   -4.70    3.70 
  13  -1   2    2.80    4.80 
  14  -1   2   -1.40    4.90 
  15  -1   2    1.20    3.00 
  15  -1   2   -5.10    5.10 
  16  -1   2    2.60    3.50 
  16  -1   2   -7.50    5.60 
  17  -1   2   -7.90    6.00 
  17  -1   2    2.80    3.70 
  17   0  -2   -5.20    4.70 
  16   0  -2    1.60    5.50 
  15   0  -2   -0.10    4.50 
  14   0  -2   -8.20    3.50 
  13   0  -2    6.70    4.50 
  12   0  -2   53.99    6.50 
  11   0  -2   99.09    7.60 
  10   0  -2   14.20    4.00 
   9   0  -2   28.30    4.40 
   8   0  -2 1290.07   36.90 
   7   0  -2   32.80    1.90 
   7   0  -2   31.60    3.80 
   6   0  -2  302.87    8.60 
   6   0  -2  287.67   10.60 
   5   0  -2   -1.80    1.40 
   5   0  -2    1.60    1.20 
   4   0  -2 6245.78  155.28 
   4   0  -2 6015.10  156.78 
   3   0  -2  679.23   18.00 
   3   0  -2  680.13   18.80 
   2   0  -2 1045.30   27.10 
   2   0  -2 1020.70   26.70 
   0   0  -2   -1.30    0.20 
  -1   0  -2  372.46   10.10 
  -2   0  -2 1016.90   26.10 
  -3   0  -2  703.63   18.10 
   3   0   2  695.53   19.00 
  -4   0  -2 6337.37  156.88 
   4   0   2 6087.99  156.88 
   5   0   2    3.80    1.80 
   6   0   2  292.27   10.30 
   7   0   2   32.70    4.00 
   8   0   2 1292.27   36.60 
   9   0   2   24.50    4.10 
  10   0   2   13.30    4.30 
  11   0   2   84.99    7.10 
  12   0   2   55.69    6.50 
  13   0   2   -1.00    3.80 
  14   0   2   -0.60    4.20 
  15   0   2    4.00    3.80 
  15   0   2   -4.30    4.50 
  16   0   2    7.80    4.30 
  16   0   2   -0.20    5.70 
  17   0   2    5.10    4.00 
  17   0   2   -3.90    6.10 
  17  -1  -2   -9.00    5.60 
  16  -1  -2   -1.20    5.00 
  15  -1  -2   -4.60    4.80 
  14  -1  -2   -5.00    4.20 
  13  -1  -2    4.40    4.10 
  12  -1  -2    0.60    3.80 
  11  -1  -2    1.30    3.70 
  10  -1  -2   16.10    4.10 
   9  -1  -2    5.40    3.20 
   8  -1  -2  148.49    7.90 
   7  -1  -2   11.40    1.10 
   7  -1  -2   12.00    3.30 
   6  -1  -2   17.60    2.90 
   6  -1  -2   18.10    1.60 
   5  -1  -2   68.19    4.20 
   5  -1  -2   63.69    2.80 
   4  -1  -2 1236.98   33.70 
   4  -1  -2 1266.87   32.30 
   3  -1  -2  398.96   11.90 
   3  -1  -2  401.56   11.20 
   2  -1  -2  506.15   13.90 
   2  -1  -2  495.25   13.50 
   0  -1  -2   -0.20    0.30 
  -1  -1  -2   90.49    3.10 
  -2  -1  -2  466.85   12.50 
   2   1   2  468.55   13.40 
  -3  -1  -2  398.66   10.80 
   3   1   2  388.26   11.20 
  -4  -1  -2 1239.08   31.60 
   4   1   2 1235.28   32.80 
  -5  -1  -2   65.99    2.40 
   5   1   2   56.99    3.80 
   6   1   2   18.40    2.70 
   7   1   2    9.80    2.90 
   8   1   2  158.18    7.70 
   9   1   2    6.60    3.40 
  10   1   2   22.40    4.60 
  11   1   2    7.30    4.10 
  12   1   2    1.30    4.10 
  13   1   2    4.70    4.50 
  14   1   2    1.60    3.00 
  14   1   2    1.90    4.90 
  15   1   2   -3.70    4.30 
  15   1   2    0.00    3.10 
  16   1   2   -3.20    4.80 
  16   1   2   -0.10    3.60 
  17   1   2    7.10    4.50 
  17   1   2  -11.70    5.70 
  17  -2  -2   -1.60    5.50 
  16  -2  -2   -7.30    4.70 
  15  -2  -2   -7.70    4.30 
  14  -2  -2   -2.50    4.80 
  13  -2  -2    2.40    4.30 
  12  -2  -2    3.40    4.10 
  11  -2  -2   15.10    4.60 
  10  -2  -2   35.70    5.20 
   9  -2  -2   26.40    4.30 
   8  -2  -2   21.00    3.80 
   7  -2  -2  173.18    8.00 
   7  -2  -2  162.58    4.90 
   6  -2  -2   14.00    1.50 
   6  -2  -2   13.10    2.80 
   5  -2  -2   32.00    2.00 
   5  -2  -2   35.60    3.50 
   4  -2  -2  267.67    9.00 
   4  -2  -2  253.57    7.70 
   3  -2  -2  175.98    6.40 
   3  -2  -2  180.38    5.80 
   2  -2  -2  243.88    7.40 
   2  -2  -2  239.98    7.20 
   1  -2  -2   39.20    2.20 
   0  -2  -2  551.34   14.90 
  -1  -2  -2   39.10    2.00 
  -2  -2  -2  248.78    7.40 
   2   2   2  242.78    8.00 
  -3  -2  -2  185.78    5.90 
   3   2   2  182.78    6.00 
   3   2   2  183.28    7.10 
  -4  -2  -2  298.37    8.70 
   4   2   2  299.57    9.40 
  -5  -2  -2   32.60    2.00 
   5   2   2   37.80    3.10 
  -6  -2  -2   13.00    1.40 
   6   2   2   15.00    2.70 
  -7  -2  -2  180.28    5.30 
   7   2   2  167.78    7.50 
   8   2   2   15.60    3.30 
   9   2   2   29.40    4.10 
  10   2   2   39.00    5.20 
  11   2   2    7.00    4.10 
  12   2   2   -0.90    3.50 
  13   2   2   -0.60    3.70 
  14   2   2   -9.00    4.00 
  14   2   2    0.80    3.10 
  15   2   2    2.90    3.30 
  15   2   2   -5.30    4.60 
  16   2   2   -3.40    4.80 
  16   2   2    2.30    3.90 
  17   2   2    0.70    3.90 
  17   2   2   -8.10    5.60 
  17  -3  -2  -10.20    5.00 
  16  -3  -2   -6.60    4.90 
  15  -3  -2   -8.80    4.90 
  14  -3  -2   11.60    5.30 
  13  -3  -2    2.60    4.30 
  12  -3  -2   -3.10    3.80 
  11  -3  -2    1.80    4.20 
  10  -3  -2   19.30    4.90 
   9  -3  -2   14.80    4.10 
   8  -3  -2  144.49    8.00 
   7  -3  -2   33.70    1.90 
   7  -3  -2   31.10    4.00 
   6  -3  -2  240.18    9.30 
   6  -3  -2  227.38    7.10 
   5  -3  -2   29.00    2.20 
   5  -3  -2   26.00    3.10 
   4  -3  -2 1507.15   40.90 
   4  -3  -2 1562.64   39.80 
   3  -3  -2  164.68    6.30 
   3  -3  -2  161.28    5.70 
   2  -3  -2  620.14   16.90 
   2  -3  -2  610.14   16.90 
   1  -3  -2   58.09    3.00 
   0  -3  -2    0.50    1.20 
  -1  -3  -2   63.19    3.10 
  -2  -3  -2  602.04   16.60 
   2   3   2  601.64   17.10 
  -3  -3  -2  156.18    5.60 
   3   3   2  166.78    6.80 
   3   3   2  160.88    5.30 
  -4  -3  -2 1529.85   40.20 
   4   3   2 1542.95   40.30 
   4   3   2 1565.04   42.20 
  -5  -3  -2   24.60    2.10 
   5   3   2   28.40    2.80 
  -6  -3  -2  235.68    7.50 
   6   3   2  239.48    8.80 
  -7  -3  -2   38.30    2.40 
   7   3   2   38.00    3.70 
   8   3   2  134.89    7.00 
   9   3   2   14.70    3.30 
  10   3   2   16.70    4.10 
  11   3   2    1.00    3.50 
  12   3   2    0.50    3.60 
  13   3   2    1.20    2.90 
  13   3   2   -4.70    3.90 
  14   3   2    8.10    4.50 
  14   3   2    8.00    3.80 
  15   3   2    6.10    3.70 
  15   3   2   -1.90    4.80 
  16   3   2    0.90    3.70 
  16   3   2    0.20    4.90 
  17   3   2   -0.10    4.00 
  17   3   2  -11.80    5.50 
  17  -4  -2   -6.80    6.40 
  16  -4  -2  -15.20    4.60 
  15  -4  -2    0.10    5.00 
  14  -4  -2   -0.80    4.60 
  13  -4  -2    1.10    4.20 
  12  -4  -2   -2.60    3.90 
  11  -4  -2    6.60    4.20 
  10  -4  -2   14.30    4.40 
   9  -4  -2   15.10    4.00 
   8  -4  -2    5.40    2.90 
   7  -4  -2    1.20    2.40 
   7  -4  -2    0.60    1.20 
   6  -4  -2   50.79    4.30 
   6  -4  -2   49.30    2.80 
   5  -4  -2  148.09    5.30 
   5  -4  -2  142.49    6.50 
   4  -4  -2   43.30    3.50 
   4  -4  -2   59.69    3.20 
   3  -4  -2  109.59    4.70 
   3  -4  -2  125.39    5.10 
   2  -4  -2   59.99    3.30 
   2  -4  -2   59.29    3.60 
   1  -4  -2  328.37   10.10 
  -1  -4  -2  317.77   10.00 
   1   4   2  333.07    9.80 
  -2  -4  -2   58.89    3.40 
   2   4   2   56.49    3.50 
  -3  -4  -2  119.29    4.90 
   3   4   2  119.19    4.50 
   3   4   2  117.49    5.60 
  -4  -4  -2   46.80    3.00 
   4   4   2   49.30    4.00 
   4   4   2   43.40    2.80 
  -5  -4  -2  153.48    5.90 
   5   4   2  159.88    6.10 
   5   4   2  155.38    7.60 
  -6  -4  -2   48.80    3.10 
   6   4   2   55.49    3.90 
  -7  -4  -2    2.10    1.50 
   7   4   2    0.20    2.10 
   8   4   2    0.60    2.40 
   9   4   2   10.10    3.40 
  10   4   2   11.50    3.70 
  11   4   2    2.00    3.10 
  12   4   2    0.80    2.70 
  12   4   2   -3.70    3.60 
  13   4   2   -2.90    2.50 
  13   4   2   -1.70    3.90 
  14   4   2    2.60    3.60 
  14   4   2   -0.60    3.70 
  15   4   2   -0.60    3.00 
  15   4   2   -4.20    4.50 
  16   4   2    1.80    4.90 
  16   4   2    1.90    3.60 
  17   4   2   -1.40    3.90 
  17  -5  -2   -8.20    5.70 
  16  -5  -2   -7.30    5.10 
  15  -5  -2   -3.40    5.60 
  14  -5  -2   -2.50    5.10 
  13  -5  -2   -2.30    4.20 
  12  -5  -2   20.70    5.30 
  11  -5  -2    4.10    4.20 
  10  -5  -2    4.60    3.80 
   9  -5  -2    0.00    3.20 
   8  -5  -2   -0.20    1.60 
   8  -5  -2    3.90    3.00 
   7  -5  -2   11.00    3.10 
   7  -5  -2   12.90    1.90 
   6  -5  -2  134.39    5.30 
   6  -5  -2  138.19    6.90 
   5  -5  -2   68.19    3.60 
   5  -5  -2   64.29    4.40 
   4  -5  -2  145.89    6.30 
   4  -5  -2  141.59    5.60 
   3  -5  -2    3.40    1.90 
   3  -5  -2    3.40    1.70 
   2  -5  -2  115.19    4.70 
   2  -5  -2  126.89    5.40 
   1  -5  -2  119.19    4.40 
   1  -5  -2  118.69    5.30 
   0  -5  -2   -2.10    1.70 
   0   5   2    0.00    0.90 
  -1  -5  -2  122.59    5.40 
   1   5   2  125.89    5.00 
  -2  -5  -2  126.19    5.40 
   2   5   2  125.69    5.40 
  -3  -5  -2    2.60    1.80 
   3   5   2    1.20    1.20 
   3   5   2    4.10    1.70 
  -4  -5  -2  141.99    5.90 
   4   5   2  152.28    5.40 
   4   5   2  156.58    7.10 
  -5  -5  -2   70.49    3.90 
   5   5   2   69.49    3.80 
   5   5   2   68.59    5.20 
  -6  -5  -2  133.39    5.80 
   6   5   2  139.09    6.00 
   6   5   2  139.19    7.80 
  -7  -5  -2   12.20    2.10 
   7   5   2   23.90    3.30 
  -8  -5  -2    0.10    1.70 
   8   5   2    0.30    2.10 
   8   5   2   -1.40    1.70 
   9   5   2   -2.10    1.90 
   9   5   2    0.50    2.70 
  10   5   2    2.20    2.80 
  10   5   2    5.20    3.40 
  11   5   2    9.10    3.80 
  11   5   2    1.10    2.70 
  12   5   2   13.70    4.10 
  12   5   2   10.00    3.50 
  13   5   2    0.10    3.40 
  13   5   2   -1.20    3.10 
  14   5   2    1.10    3.10 
  14   5   2   -6.00    3.80 
  15   5   2   -5.00    4.50 
  15   5   2   -1.50    2.80 
  16   5   2    1.50    3.40 
  16   5   2   -9.80    5.00 
  17   5   2    1.40    4.20 
  17  -6  -2  -13.60    5.10 
  16  -6  -2  -12.60    4.90 
  15  -6  -2    1.50    5.40 
  14  -6  -2   -2.10    4.60 
  13  -6  -2   11.70    5.70 
  12  -6  -2   -0.50    4.10 
  11  -6  -2    7.70    4.30 
  10  -6  -2   -2.10    3.70 
   9  -6  -2    4.10    3.50 
   8  -6  -2   -1.40    2.80 
   8  -6  -2    0.50    1.60 
   7  -6  -2    1.00    1.50 
   7  -6  -2   -2.10    2.50 
   6  -6  -2  114.69    6.30 
   6  -6  -2  100.99    4.80 
   5  -6  -2   82.49    4.20 
   5  -6  -2   82.89    5.00 
   4  -6  -2   15.80    2.40 
   4  -6  -2   14.50    2.50 
   3  -6  -2  132.69    5.80 
   3  -6  -2  149.29    5.80 
   2  -6  -2  121.59    5.40 
   2  -6  -2  121.39    4.90 
   1  -6  -2   89.49    4.80 
   1  -6  -2   95.39    3.80 
   0  -6  -2  217.28    8.00 
   0   6   2  205.78    7.10 
  -1  -6  -2   96.69    5.00 
   1   6   2  104.99    4.60 
  -2  -6  -2  115.09    5.40 
   2   6   2  124.99    5.40 
  -3  -6  -2  155.28    6.40 
   3   6   2  140.99    5.40 
   3   6   2  154.48    6.80 
  -4  -6  -2   12.70    2.40 
   4   6   2    9.60    2.00 
   4   6   2   15.40    1.70 
  -5  -6  -2   95.09    5.00 
   5   6   2   98.19    6.10 
   5   6   2   92.99    4.30 
  -6  -6  -2   99.19    5.20 
   6   6   2  113.89    7.30 
   6   6   2  101.69    5.00 
  -7  -6  -2   -0.90    1.70 
   7   6   2    2.10    1.90 
   7   6   2   -0.50    1.90 
  -8  -6  -2    2.80    1.90 
   8   6   2    2.00    2.00 
   8   6   2    3.10    2.60 
   9   6   2    1.90    2.60 
   9   6   2   -0.30    2.10 
  10   6   2    0.40    2.30 
  10   6   2    0.10    3.20 
  11   6   2    8.20    3.80 
  11   6   2    0.40    2.70 
  12   6   2   -1.00    2.60 
  12   6   2    1.30    3.50 
  13   6   2    1.10    4.00 
  13   6   2    0.30    2.80 
  14   6   2   -4.60    4.10 
  14   6   2   -0.20    3.10 
  15   6   2   -0.40    3.50 
  15   6   2    0.20    4.80 
  16   6   2    0.60    3.40 
  17   6   2    4.90    4.10 
  17  -7  -2   -9.80    5.50 
  16  -7  -2   -9.70    5.00 
  15  -7  -2   -0.30    5.40 
  14  -7  -2   -1.60    4.80 
  13  -7  -2    9.70    5.70 
  12  -7  -2   12.40    5.10 
  11  -7  -2    0.80    4.00 
  10  -7  -2    2.30    3.70 
   9  -7  -2    1.20    3.30 
   8  -7  -2   34.70    4.80 
   8  -7  -2   33.70    3.20 
   7  -7  -2    3.00    3.10 
   7  -7  -2    3.00    1.80 
   6  -7  -2   27.70    3.70 
   6  -7  -2   29.80    3.00 
   5  -7  -2    0.30    1.60 
   5  -7  -2    1.60    2.20 
   4  -7  -2    2.80    2.10 
   4  -7  -2   -0.30    1.60 
   3  -7  -2    0.10    1.60 
   3  -7  -2    0.40    1.60 
   2  -7  -2   46.00    3.60 
   2  -7  -2   44.70    3.20 
   1  -7  -2   19.40    1.90 
   1  -7  -2   19.00    2.80 
   0  -7  -2   -1.40    2.00 
   0   7   2    0.90    1.00 
  -1  -7  -2   19.90    3.00 
   1   7   2   14.10    1.60 
  -2  -7  -2   48.30    3.80 
   2   7   2   49.00    3.70 
  -3  -7  -2    0.90    2.10 
   3   7   2    1.00    0.90 
   3   7   2    1.90    1.20 
  -4  -7  -2    0.70    2.00 
   4   7   2    1.50    1.10 
   4   7   2    0.50    1.20 
  -5  -7  -2    1.10    2.10 
   5   7   2    0.80    1.40 
   5   7   2    2.00    1.70 
  -6  -7  -2   30.70    3.50 
   6   7   2   20.80    3.00 
   6   7   2   27.40    2.90 
  -7  -7  -2    0.70    2.00 
   7   7   2    0.20    1.70 
   7   7   2    3.10    2.00 
  -8  -7  -2   34.80    3.50 
   8   7   2   27.10    3.90 
   8   7   2   35.90    3.90 
   9   7   2   -3.80    2.50 
   9   7   2    2.40    2.40 
  10   7   2    3.70    2.70 
  10   7   2    0.40    2.90 
  11   7   2   -2.80    2.30 
  11   7   2    3.20    3.00 
  12   7   2    5.40    3.70 
  12   7   2    6.50    3.60 
  13   7   2    4.60    3.70 
  13   7   2    2.20    4.10 
  14   7   2    0.20    3.40 
  14   7   2   -0.20    4.20 
  15   7   2    5.60    3.80 
  16   7   2    0.10    3.50 
  17   7   2    0.70    3.80 
  16  -8  -2   -7.70    5.40 
  15  -8  -2    1.80    6.30 
  14  -8  -2   -6.50    4.60 
  13  -8  -2   -1.40    5.10 
  12  -8  -2   -0.70    4.30 
  11  -8  -2    0.80    4.20 
  10  -8  -2   12.60    4.50 
   9  -8  -2    5.60    3.90 
   8  -8  -2    2.50    1.80 
   8  -8  -2    3.50    3.40 
   7  -8  -2    3.50    2.00 
   7  -8  -2    4.80    3.00 
   6  -8  -2    5.80    2.20 
   6  -8  -2    6.50    3.00 
   5  -8  -2   15.20    2.80 
   5  -8  -2   16.70    3.20 
   4  -8  -2  102.29    5.50 
   4  -8  -2   94.99    5.20 
   3  -8  -2   16.40    3.00 
   3  -8  -2   16.30    2.50 
   2  -8  -2   84.89    4.90 
   2  -8  -2   81.29    4.20 
   1  -8  -2  213.28    6.90 
   1  -8  -2  210.08    8.50 
   0  -8  -2   15.50    3.00 
   0  -8  -2   18.00    1.70 
   0   8   2   12.50    1.60 
  -1  -8  -2  204.48    8.40 
   1   8   2  208.08    7.70 
  -2  -8  -2   85.79    5.10 
   2   8   2   83.99    4.60 
  -3  -8  -2   18.00    3.30 
   3   8   2   11.40    1.80 
  -4  -8  -2   92.69    5.40 
   4   8   2  111.49    6.40 
   4   8   2  103.69    4.10 
  -5  -8  -2   19.40    3.20 
   5   8   2   14.50    2.00 
   5   8   2   13.70    2.60 
  -6  -8  -2    7.00    2.60 
   6   8   2    4.20    2.00 
   6   8   2    3.70    1.70 
  -7  -8  -2    3.50    2.30 
   7   8   2    1.20    1.90 
   7   8   2    0.10    1.80 
  -8  -8  -2    2.90    2.20 
   8   8   2    4.20    2.40 
   8   8   2    1.40    2.10 
   9   8   2   -0.90    2.40 
   9   8   2    2.80    2.50 
  10   8   2   -1.70    2.80 
  10   8   2   -2.30    2.30 
  11   8   2    1.90    2.80 
  11   8   2    1.10    3.20 
  12   8   2   -3.40    3.00 
  12   8   2    0.30    2.70 
  13   8   2    1.10    3.00 
  13   8   2   -0.40    3.80 
  14   8   2    1.10    3.40 
  15   8   2    5.50    3.80 
  16   8   2    3.00    4.20 
  17   8   2   -1.00    3.40 
  16  -9  -2   -4.50    5.80 
  15  -9  -2    1.20    5.40 
  14  -9  -2   -2.70    5.00 
  13  -9  -2   -0.90    4.50 
  12  -9  -2    7.90    4.90 
  11  -9  -2    0.60    4.30 
  10  -9  -2   10.60    4.60 
   9  -9  -2    6.10    4.10 
   8  -9  -2    1.00    2.00 
   8  -9  -2    6.80    3.70 
   7  -9  -2   18.40    3.90 
   7  -9  -2   20.00    3.10 
   6  -9  -2   -0.10    1.90 
   6  -9  -2    6.00    3.00 
   5  -9  -2   13.80    2.80 
   5  -9  -2   13.30    3.10 
   4  -9  -2    2.80    2.30 
   4  -9  -2    1.50    2.20 
   3  -9  -2   36.80    3.60 
   3  -9  -2   37.70    3.30 
   2  -9  -2  164.58    7.50 
   2  -9  -2  155.18    6.10 
   1  -9  -2    8.60    1.70 
   1  -9  -2   10.50    2.90 
   0  -9  -2   -1.70    2.10 
   0  -9  -2   -1.10    0.90 
   0   9   2   -0.40    1.00 
  -1  -9  -2   11.60    2.90 
  -1  -9  -2    9.20    1.20 
   1   9   2    6.20    1.40 
  -2  -9  -2  158.68    7.50 
   2   9   2  160.68    6.90 
  -3  -9  -2   34.40    3.70 
   3   9   2   41.70    4.00 
  -4  -9  -2    9.50    3.00 
   4   9   2    2.90    1.60 
   4   9   2    6.10    1.30 
  -5  -9  -2   15.70    3.10 
   5   9   2   10.70    2.40 
   5   9   2   17.20    2.10 
  -6  -9  -2    3.50    2.50 
   6   9   2   -0.50    1.70 
   6   9   2    1.50    1.60 
  -7  -9  -2   28.70    4.00 
   7   9   2   10.90    2.80 
   7   9   2   16.50    2.70 
  -8  -9  -2    4.20    2.50 
   8   9   2   -1.40    1.90 
   8   9   2    2.90    2.30 
   9   9   2    7.70    3.00 
   9   9   2    7.00    2.90 
  10   9   2    6.10    3.00 
  10   9   2    3.80    2.90 
  11   9   2    3.20    3.00 
  11   9   2   -1.70    2.80 
  12   9   2    1.90    3.60 
  12   9   2    6.70    3.30 
  13   9   2   -0.40    2.80 
  14   9   2    0.10    3.70 
  15   9   2    2.20    3.50 
  16   9   2    3.20    3.90 
  16 -10  -2  -10.70    6.20 
  15 -10  -2   -7.20    5.20 
  14 -10  -2   -2.60    4.90 
  13 -10  -2   -2.60    4.60 
  12 -10  -2    1.20    4.60 
  11 -10  -2    3.20    5.10 
  10 -10  -2   23.40    5.40 
   9 -10  -2    4.20    4.00 
   8 -10  -2    1.80    2.30 
   8 -10  -2    2.60    3.60 
   7 -10  -2    1.00    3.20 
   7 -10  -2    4.70    2.50 
   6 -10  -2  127.39    6.70 
   6 -10  -2  140.19    7.50 
   5 -10  -2   16.70    3.40 
   5 -10  -2   27.80    3.80 
   4 -10  -2    1.90    2.50 
   4 -10  -2    1.50    2.20 
   3 -10  -2    6.70    2.10 
   3 -10  -2    4.90    2.70 
   2 -10  -2   31.10    4.00 
   2 -10  -2   32.30    2.80 
   1 -10  -2   44.60    4.30 
   1 -10  -2   52.59    3.20 
   0 -10  -2   90.89    3.90 
   0 -10  -2   88.99    5.80 
   0  10   2   96.29    4.90 
  -1 -10  -2   51.79    2.60 
  -1 -10  -2   52.39    4.70 
   1  10   2   50.69    3.80 
  -2 -10  -2   34.00    4.30 
   2  10   2   24.00    2.50 
  -3 -10  -2    3.50    2.70 
   3  10   2    3.40    1.60 
  -4 -10  -2    0.70    2.40 
   4  10   2    2.10    1.20 
   4  10   2    1.30    1.50 
  -5 -10  -2   23.30    3.90 
   5  10   2   21.90    2.20 
   5  10   2   17.50    2.90 
  -6 -10  -2  137.69    7.40 
   6  10   2  131.69    5.80 
   6  10   2  145.79    8.60 
  -7 -10  -2    1.40    2.70 
   7  10   2    4.20    2.10 
   7  10   2    3.70    2.30 
  -8 -10  -2    4.50    2.70 
   8  10   2   -1.90    2.00 
   8  10   2    0.50    2.20 
   9  10   2   -2.10    2.40 
   9  10   2    0.60    2.60 
  10  10   2   18.30    3.80 
  10  10   2   11.80    3.90 
  11  10   2    8.60    3.80 
  11  10   2    8.40    4.10 
  12  10   2    0.00    2.70 
  13  10   2    0.90    3.00 
  14  10   2    2.20    3.40 
  15  10   2    6.60    4.20 
  16  10   2   -1.30    4.00 
  16 -11  -2   -5.50    5.50 
  15 -11  -2   -2.20    5.50 
  14 -11  -2    2.40    6.10 
  13 -11  -2   -0.30    5.30 
  12 -11  -2   -1.00    5.30 
  11 -11  -2   10.40    5.00 
  10 -11  -2    7.40    4.40 
   9 -11  -2   48.60    6.30 
   8 -11  -2   37.80    4.10 
   8 -11  -2   48.30    6.00 
   7 -11  -2    4.50    3.80 
   7 -11  -2    6.70    2.60 
   6 -11  -2   34.90    4.50 
   6 -11  -2   22.80    3.80 
   5 -11  -2   39.60    4.30 
   5 -11  -2   43.30    4.50 
   4 -11  -2    2.80    2.30 
   4 -11  -2   -0.30    2.40 
   3 -11  -2    0.40    1.90 
   3 -11  -2    0.50    2.30 
   2 -11  -2   57.99    3.90 
   2 -11  -2   56.99    4.90 
   1 -11  -2   -2.90    2.60 
   1 -11  -2    4.10    1.70 
   0 -11  -2   -0.60    1.20 
   0 -11  -2   -3.20    2.30 
   0  11   2   -0.40    1.20 
  -1 -11  -2    1.80    1.10 
  -1 -11  -2   -1.60    2.70 
   1  11   2    1.80    1.20 
  -2 -11  -2   57.69    5.10 
   2  11   2   55.39    4.30 
  -3 -11  -2    7.20    3.00 
   3  11   2    1.50    1.30 
  -4 -11  -2    1.30    2.70 
   4  11   2    1.70    1.60 
  -5 -11  -2   47.10    4.60 
   5  11   2   33.10    3.80 
   5  11   2   41.30    2.80 
  -6 -11  -2   27.10    4.40 
   6  11   2   22.60    3.40 
   6  11   2   32.20    3.00 
  -7 -11  -2    0.80    2.70 
   7  11   2    2.70    2.00 
   7  11   2    0.60    2.00 
  -8 -11  -2   37.80    4.80 
   8  11   2   39.50    3.90 
   8  11   2   27.80    4.20 
   9  11   2   34.40    4.90 
   9  11   2   45.30    4.60 
  10  11   2   -2.50    2.80 
  11  11   2    6.20    3.50 
  12  11   2   -1.60    3.30 
  13  11   2   -2.40    2.80 
  14  11   2    6.40    4.00 
  15  11   2   -1.00    3.40 
  16  11   2   -2.30    3.40 
  16 -12  -2    1.30    6.10 
  15 -12  -2    4.70    5.90 
  14 -12  -2    3.10    6.00 
  13 -12  -2    6.40    6.10 
  12 -12  -2    2.80    5.10 
  11 -12  -2   15.30    5.30 
  10 -12  -2   -3.30    4.00 
   9 -12  -2    4.40    4.30 
   8 -12  -2   16.20    4.90 
   7 -12  -2   -0.10    3.20 
   7 -12  -2   -0.40    2.40 
   6 -12  -2   53.79    5.70 
   6 -12  -2   54.09    4.80 
   5 -12  -2  114.99    6.90 
   5 -12  -2  105.19    6.40 
   4 -12  -2   28.90    4.30 
   4 -12  -2   23.90    3.70 
   3 -12  -2   -0.60    2.20 
   3 -12  -2    0.80    2.10 
   2 -12  -2    4.20    2.10 
   2 -12  -2    7.40    3.20 
   1 -12  -2  195.08    9.30 
   1 -12  -2  183.98    7.00 
   0 -12  -2 1088.09   32.70 
   0 -12  -2 1128.59   29.60 
   0  12   2 1096.59   30.70 
  -1 -12  -2  188.48    9.20 
  -1 -12  -2  178.58    6.30 
   1  12   2  192.58    7.80 
  -2 -12  -2   10.60    3.50 
   2  12   2    5.50    1.70 
  -3 -12  -2   -3.10    2.40 
   3  12   2    0.10    1.20 
  -4 -12  -2   28.40    4.50 
   4  12   2   18.20    2.80 
  -5 -12  -2  115.59    7.10 
   5  12   2  106.89    4.80 
   5  12   2  127.39    8.00 
  -6 -12  -2   52.49    5.20 
   6  12   2   41.30    4.70 
   6  12   2   61.09    3.80 
  -7 -12  -2    1.80    3.20 
   7  12   2   -2.30    2.20 
   7  12   2    4.30    2.00 
  -8 -12  -2    0.00    3.00 
   8  12   2    1.90    2.50 
   8  12   2    1.40    2.30 
   9  12   2    0.10    2.60 
  10  12   2    4.20    3.10 
  11  12   2   13.10    4.00 
  12  12   2    0.30    3.40 
  13  12   2    4.70    3.60 
  14  12   2   -5.10    3.30 
  15  12   2    0.70    3.60 
  16  12   2   -2.90    3.50 
  16 -13  -2    5.60    6.20 
  15 -13  -2   -6.30    6.20 
  14 -13  -2   -5.50    5.70 
  13 -13  -2   -4.30    5.50 
  12 -13  -2    1.90    5.10 
  11 -13  -2    1.90    5.00 
  10 -13  -2    2.10    4.20 
   9 -13  -2   12.70    4.60 
   8 -13  -2   10.80    4.80 
   8 -13  -2    5.70    3.20 
   7 -13  -2  107.89    7.60 
   7 -13  -2  113.89    7.10 
   6 -13  -2   34.80    4.90 
   6 -13  -2   32.40    4.60 
   5 -13  -2   -1.20    2.40 
   5 -13  -2   -2.10    2.50 
   4 -13  -2   49.60    5.60 
   4 -13  -2   45.80    4.40 
   3 -13  -2   15.30    3.80 
   3 -13  -2   15.40    2.90 
   2 -13  -2    3.50    2.10 
   2 -13  -2    3.40    3.10 
   1 -13  -2   38.50    5.20 
   1 -13  -2   30.20    3.00 
   0 -13  -2    1.50    1.40 
   0 -13  -2   -1.70    2.70 
   0  13   2    1.20    1.40 
  -1 -13  -2   41.90    5.40 
  -1 -13  -2   33.90    2.60 
   1  13   2   38.00    3.80 
  -2 -13  -2    2.80    3.20 
   2  13   2    1.20    1.50 
  -3 -13  -2   12.60    3.80 
   3  13   2    7.80    2.00 
  -4 -13  -2   45.70    5.50 
   4  13   2   33.30    3.60 
  -5 -13  -2    3.20    3.10 
   5  13   2    0.90    2.00 
   5  13   2    3.10    1.50 
  -6 -13  -2   37.10    5.60 
   6  13   2   30.40    2.90 
   6  13   2   19.60    3.50 
  -7 -13  -2  114.39    7.90 
   7  13   2  120.29    6.90 
   7  13   2  124.49    9.00 
  -8 -13  -2    2.10    3.30 
   8  13   2    4.20    2.70 
   9  13   2    5.60    3.00 
  10  13   2    0.80    2.70 
  11  13   2    0.30    3.20 
  12  13   2    4.10    3.40 
  13  13   2    4.20    4.00 
  14  13   2    1.00    3.50 
  15  13   2   -2.50    3.40 
  16  13   2   -0.50    3.80 
  15 -14  -2   -1.80    5.80 
  14 -14  -2   -1.50    5.20 
  13 -14  -2   -1.00    5.80 
  12 -14  -2    1.30    5.30 
  11 -14  -2   15.80    5.60 
  10 -14  -2    2.70    4.30 
   9 -14  -2   11.10    4.60 
   8 -14  -2   18.60    4.00 
   8 -14  -2   13.00    4.40 
   7 -14  -2   28.20    4.60 
   7 -14  -2   29.60    5.00 
   6 -14  -2   23.70    4.40 
   6 -14  -2   21.90    4.30 
   5 -14  -2   17.60    3.70 
   5 -14  -2   23.20    4.60 
   4 -14  -2   38.30    4.30 
   4 -14  -2   49.80    5.80 
   3 -14  -2    2.90    2.20 
   3 -14  -2    2.70    2.90 
   2 -14  -2   13.70    2.70 
   2 -14  -2   14.60    4.00 
   1 -14  -2   93.99    6.90 
   1 -14  -2   84.49    4.60 
   0 -14  -2   69.49    4.00 
   0 -14  -2   71.69    6.40 
   0  14   2   90.69    5.50 
  -1 -14  -2   89.69    6.90 
  -1 -14  -2   81.19    4.00 
   1  14   2   82.79    5.50 
  -2 -14  -2    7.40    3.70 
  -3 -14  -2   -0.90    3.00 
   3  14   2    1.10    1.70 
  -4 -14  -2   44.60    5.80 
   4  14   2   31.60    3.60 
  -5 -14  -2   21.10    4.50 
   5  14   2   17.90    3.30 
   5  14   2   22.30    2.50 
  -6 -14  -2   24.30    4.90 
   6  14   2   17.40    3.20 
  -7 -14  -2   33.40    5.40 
   7  14   2   21.00    3.80 
  -8 -14  -2   21.90    4.70 
   9  14   2   10.70    3.40 
  10  14   2    1.90    3.10 
  11  14   2    8.40    4.10 
  12  14   2    2.90    3.30 
  13  14   2   -0.90    3.50 
  14  14   2   -1.20    3.30 
  15  14   2    4.40    4.30 
  15 -15  -2    1.20    5.90 
  14 -15  -2   -3.20    5.30 
  13 -15  -2   -4.60    4.80 
  12 -15  -2    3.80    5.10 
  11 -15  -2    2.10    4.80 
  10 -15  -2   -2.70    4.00 
   9 -15  -2   11.10    4.70 
   8 -15  -2    0.80    3.00 
   8 -15  -2   -2.50    3.60 
   7 -15  -2    5.00    3.90 
   7 -15  -2    8.50    3.60 
   6 -15  -2   30.10    5.10 
   6 -15  -2   36.00    5.10 
   5 -15  -2    0.90    3.30 
   5 -15  -2   14.70    4.00 
   4 -15  -2    0.60    2.80 
   4 -15  -2    2.80    3.60 
   3 -15  -2   -0.50    2.40 
   3 -15  -2    1.10    3.20 
   2 -15  -2   47.40    4.00 
   2 -15  -2   45.80    5.90 
   1 -15  -2    6.00    2.10 
   1 -15  -2    2.90    3.20 
   0 -15  -2    0.60    3.30 
   0 -15  -2   -1.40    1.40 
   0  15   2    1.20    1.60 
  -1 -15  -2    4.20    3.60 
  -1 -15  -2    4.70    1.60 
   1  15   2    1.50    1.70 
  -2 -15  -2   49.80    6.10 
   2  15   2   47.40    4.80 
  -3 -15  -2   -1.00    3.20 
   3  15   2   -1.10    1.60 
  -4 -15  -2    0.20    3.20 
   4  15   2   -0.40    1.80 
  -5 -15  -2   10.90    4.10 
   5  15   2    8.30    2.80 
  -6 -15  -2   47.60    6.40 
   6  15   2   23.50    3.80 
  -7 -15  -2    1.90    3.90 
   7  15   2    2.70    2.80 
  -8 -15  -2    0.60    3.00 
   8  15   2    1.00    2.50 
   9  15   2    0.20    3.00 
  10  15   2    0.80    2.90 
  11  15   2   11.80    4.40 
  12  15   2   -1.30    3.00 
  13  15   2    0.70    3.40 
  14  15   2    1.40    4.20 
  15  15   2    0.00    4.00 
  15 -16  -2    7.80    6.40 
  14 -16  -2   -4.50    5.30 
  13 -16  -2   -0.30    5.20 
  12 -16  -2   10.00    6.00 
  11 -16  -2   -3.10    5.20 
  10 -16  -2    3.60    4.50 
   9 -16  -2    2.90    4.60 
   8 -16  -2    0.70    3.20 
   8 -16  -2   -0.10    3.80 
   7 -16  -2    4.00    3.70 
   7 -16  -2    4.00    3.70 
   6 -16  -2    2.20    3.20 
   6 -16  -2   -0.80    3.30 
   5 -16  -2    5.00    3.20 
   5 -16  -2    1.40    3.10 
   4 -16  -2    8.30    3.90 
   4 -16  -2    3.60    3.10 
   3 -16  -2   23.60    5.10 
   3 -16  -2   21.20    3.40 
   2 -16  -2   -1.80    2.10 
   2 -16  -2   -2.70    3.30 
   1 -16  -2   -4.60    3.00 
   1 -16  -2   -1.90    1.90 
   0 -16  -2   23.60    5.00 
   0 -16  -2   24.60    2.80 
   0  16   2   16.90    2.60 
  -1 -16  -2    0.00    1.30 
  -1 -16  -2   -0.70    3.00 
   1  16   2   -2.10    1.40 
  -2 -16  -2    1.80    3.70 
   2  16   2    0.40    1.80 
  -3 -16  -2   27.40    5.40 
   3  16   2   17.40    2.80 
  -4 -16  -2    7.60    4.10 
   4  16   2    2.70    2.20 
  -5 -16  -2    4.50    3.80 
   5  16   2    0.60    2.20 
  -6 -16  -2    1.50    3.50 
   6  16   2    2.10    2.50 
  -7 -16  -2    0.20    3.70 
   7  16   2    3.70    2.60 
  -8 -16  -2   -0.10    3.50 
   8  16   2    0.60    2.90 
   9  16   2    1.60    2.80 
  10  16   2    0.20    3.10 
  11  16   2   -2.60    3.20 
  12  16   2    0.50    3.30 
  13  16   2   -0.70    3.20 
  14  16   2    0.60    3.90 
  15  16   2    4.80    4.40 
  14 -17  -2    9.80    6.40 
  13 -17  -2    3.80    5.80 
  12 -17  -2    0.30    4.90 
  11 -17  -2   14.20    5.80 
  10 -17  -2    3.50    4.80 
   9 -17  -2    8.20    4.70 
   8 -17  -2   -1.70    3.60 
   8 -17  -2   -4.70    4.10 
   7 -17  -2    7.80    3.70 
   7 -17  -2    5.30    4.50 
   6 -17  -2    3.70    3.90 
   6 -17  -2    7.00    4.10 
   5 -17  -2   -1.20    3.40 
   5 -17  -2    4.10    3.30 
   4 -17  -2   56.19    6.80 
   4 -17  -2   41.50    4.90 
   3 -17  -2   -2.60    2.50 
   3 -17  -2    2.80    3.40 
   2 -17  -2    0.20    3.50 
   2 -17  -2    1.30    2.30 
   1 -17  -2   98.79    7.90 
   1 -17  -2   89.89    5.20 
   0 -17  -2    1.30    3.70 
   0 -17  -2    1.20    1.70 
   0  17   2   -1.50    1.90 
  -1 -17  -2   89.19    4.60 
  -1 -17  -2   76.09    7.30 
   1  17   2   91.19    6.40 
  -2 -17  -2    0.30    3.80 
   2  17   2    0.20    1.90 
  -3 -17  -2    0.10    3.70 
   3  17   2   -0.30    1.90 
  -4 -17  -2   47.70    6.70 
   4  17   2   33.90    4.00 
  -5 -17  -2    0.50    3.60 
   5  17   2    1.80    2.40 
  -6 -17  -2    6.10    4.60 
   6  17   2   -0.60    2.40 
  -7 -17  -2    8.00    4.20 
   7  17   2    5.60    2.80 
  -8 -17  -2   -0.80    3.10 
   8  17   2   -0.30    2.60 
   9  17   2    0.40    2.70 
  10  17   2    0.70    3.10 
  11  17   2   17.80    4.70 
  12  17   2    0.20    3.30 
  13  17   2    1.20    3.60 
  14  17   2    0.40    3.90 
  15  17   2   -0.20    4.10 
  14 -18  -2    3.70    6.20 
  13 -18  -2    1.40    5.60 
  12 -18  -2    0.30    5.30 
  11 -18  -2    0.60    5.00 
  10 -18  -2   10.10    5.10 
   9 -18  -2    3.80    4.50 
   8 -18  -2    4.60    4.20 
   8 -18  -2   -1.40    4.90 
   7 -18  -2    6.10    4.30 
   7 -18  -2    5.10    3.60 
   6 -18  -2   17.50    4.70 
   6 -18  -2   13.50    5.00 
   5 -18  -2    4.50    3.50 
   5 -18  -2    5.90    4.50 
   4 -18  -2    1.10    4.00 
   4 -18  -2    6.40    3.20 
   3 -18  -2    2.70    4.00 
   3 -18  -2    5.30    3.00 
   2 -18  -2   -0.20    3.30 
   2 -18  -2    0.60    2.30 
   1 -18  -2   12.60    2.80 
   1 -18  -2    4.00    4.30 
   0 -18  -2    6.70    4.30 
   0 -18  -2    7.60    2.30 
   0  18   2    4.50    2.30 
  -1 -18  -2    8.80    4.40 
   1  18   2    7.90    2.40 
  -2 -18  -2    5.90    4.30 
   2  18   2    0.50    2.00 
  -3 -18  -2    2.90    4.20 
   3  18   2   -1.40    2.00 
  -4 -18  -2    4.30    4.40 
   4  18   2    1.80    2.40 
  -5 -18  -2    5.80    4.20 
   5  18   2    5.00    2.60 
  -6 -18  -2   12.90    5.20 
   6  18   2   12.60    3.40 
  -7 -18  -2    9.70    5.10 
   7  18   2    8.00    3.40 
  -8 -18  -2   -1.90    3.80 
   8  18   2    1.10    2.90 
   9  18   2    1.30    3.20 
  10  18   2    1.80    3.00 
  11  18   2    2.90    3.40 
  12  18   2    2.10    4.00 
  13  18   2    0.20    3.50 
  14  18   2   -2.40    3.50 
  14 -19  -2   -0.40    5.90 
  13 -19  -2    5.10    6.10 
  12 -19  -2    0.60    5.30 
  11 -19  -2    2.60    5.70 
  10 -19  -2    2.60    4.70 
   9 -19  -2   -4.30    4.00 
   8 -19  -2   13.10    4.80 
   7 -19  -2    4.00    4.00 
   7 -19  -2   -1.80    3.60 
   6 -19  -2    8.70    4.20 
   6 -19  -2    7.00    3.90 
   5 -19  -2   24.90    5.60 
   5 -19  -2   22.50    4.40 
   4 -19  -2    4.40    3.80 
   4 -19  -2   -3.40    2.50 
   3 -19  -2   -2.20    3.30 
   3 -19  -2    4.50    3.10 
   2 -19  -2   68.99    7.40 
   2 -19  -2   64.49    5.20 
   1 -19  -2   -0.40    2.20 
   1 -19  -2   -0.70    3.90 
   0 -19  -2   -2.20    4.10 
  -1 -19  -2   -4.00    3.80 
   1  19   2    0.10    2.10 
  -2 -19  -2   63.69    8.00 
   2  19   2   57.29    6.00 
  -3 -19  -2    0.60    4.00 
   3  19   2   -1.60    2.10 
  -4 -19  -2   -3.80    4.40 
   4  19   2    3.30    2.60 
  -5 -19  -2   23.40    5.70 
   5  19   2   21.60    3.70 
  -6 -19  -2    0.70    4.00 
   6  19   2    2.60    2.60 
  -7 -19  -2    4.40    4.40 
   7  19   2    1.50    2.90 
  -8 -19  -2    9.10    4.50 
   8  19   2    5.80    3.30 
   9  19   2   -0.70    2.90 
  10  19   2    5.50    3.90 
  11  19   2    1.40    3.20 
  12  19   2    4.40    4.10 
  13  19   2    0.10    3.50 
  14  19   2   -6.50    3.20 
  13 -20  -2   -1.70    5.40 
  12 -20  -2   -9.50    5.30 
  11 -20  -2   -0.60    4.90 
  10 -20  -2    3.00    5.30 
   9 -20  -2    2.60    4.50 
   8 -20  -2   25.10    5.90 
   7 -20  -2    2.40    4.00 
   7 -20  -2   -3.10    3.80 
   6 -20  -2   38.70    6.50 
   6 -20  -2   43.20    6.00 
   5 -20  -2    2.30    4.30 
   5 -20  -2   -3.10    3.00 
   4 -20  -2   13.20    3.70 
   4 -20  -2   15.10    5.30 
   3 -20  -2   36.00    6.80 
   3 -20  -2   37.30    4.80 
   2 -20  -2    5.10    2.80 
   2 -20  -2   11.40    4.70 
   1 -20  -2   33.60    6.70 
   0 -20  -2   18.50    5.50 
  -1 -20  -2   36.10    6.80 
  -2 -20  -2    7.80    4.90 
   2  20   2    1.90    2.40 
  -3 -20  -2   42.50    7.10 
   3  20   2   32.30    4.00 
  -4 -20  -2   12.80    5.00 
   4  20   2    8.80    3.10 
  -5 -20  -2    1.10    4.20 
   5  20   2   -0.70    2.50 
  -6 -20  -2   37.90    6.90 
   6  20   2   34.00    4.80 
  -7 -20  -2    1.60    4.30 
   7  20   2    0.60    2.60 
  -8 -20  -2   13.00    5.60 
   8  20   2    3.40    3.10 
   9  20   2    2.50    3.60 
  10  20   2    1.80    3.70 
  11  20   2   -1.40    3.70 
  12  20   2    0.80    4.00 
  13  20   2   -0.40    3.60 
  14  20   2   -3.20    3.70 
  13 -21  -2   -6.70    6.00 
  12 -21  -2    8.80    6.40 
  11 -21  -2    7.80    5.70 
  10 -21  -2   11.10    5.50 
   9 -21  -2    2.20    5.10 
   8 -21  -2   11.40    5.20 
   7 -21  -2    2.30    4.10 
   7 -21  -2   -2.40    4.00 
   6 -21  -2    2.70    3.80 
   6 -21  -2   12.50    5.10 
   5 -21  -2    4.60    3.50 
   5 -21  -2    0.60    3.80 
   4 -21  -2   87.49    6.60 
   4 -21  -2   91.09    9.10 
   3 -21  -2    5.50    4.30 
   3 -21  -2    0.80    3.00 
   2 -21  -2  129.19   10.20 
   1 -21  -2    2.30    4.70 
   0 -21  -2   -2.50    4.00 
  -1 -21  -2    1.40    4.40 
  -2 -21  -2  124.99   10.00 
  -3 -21  -2    6.90    4.60 
   3  21   2    0.30    2.80 
  -4 -21  -2   78.69    8.40 
   4  21   2   90.59    8.50 
  -5 -21  -2   -0.80    4.00 
   5  21   2    2.60    3.10 
  -6 -21  -2    3.90    4.50 
   6  21   2    2.20    3.00 
  -7 -21  -2   10.80    5.20 
   7  21   2    2.60    3.50 
  -8 -21  -2   10.50    5.40 
   8  21   2    9.40    4.00 
   9  21   2   -0.40    3.00 
  10  21   2    5.50    3.70 
  11  21   2   14.20    5.10 
  12  21   2    6.70    4.00 
  13  21   2    3.20    4.60 
  12 -22  -2   -0.30    5.70 
  11 -22  -2   -1.80    5.70 
  10 -22  -2    2.90    5.60 
   9 -22  -2    8.80    5.40 
   8 -22  -2    2.90    4.40 
   7 -22  -2    1.80    4.40 
   7 -22  -2    3.30    4.00 
   6 -22  -2    0.50    3.90 
   6 -22  -2    0.00    3.60 
   5 -22  -2    1.20    3.50 
   5 -22  -2    2.90    4.30 
   4 -22  -2   11.00    3.60 
   4 -22  -2   16.90    5.50 
   3 -22  -2   32.50    7.50 
   3 -22  -2   23.50    6.30 
   2 -22  -2   -1.70    4.00 
   1 -22  -2    2.80    4.70 
   0 -22  -2   49.99    7.70 
  -1 -22  -2   -2.40    4.10 
  -2 -22  -2    0.80    4.60 
  -3 -22  -2   26.60    6.50 
  -4 -22  -2   12.20    5.40 
  -5 -22  -2    4.80    4.60 
   5  22   2    0.40    2.90 
  -6 -22  -2    0.50    4.70 
   6  22   2    1.90    3.20 
  -7 -22  -2    4.60    4.40 
   7  22   2   -4.10    3.00 
  -8 -22  -2    8.50    4.90 
   8  22   2    3.40    3.40 
   9  22   2    5.80    4.20 
  10  22   2    1.40    3.80 
  11  22   2   -0.70    3.50 
  12  22   2    5.80    4.20 
  13  22   2   -5.40    3.90 
  12 -23  -2    1.60    5.80 
  11 -23  -2   -0.70    5.40 
  10 -23  -2    4.10    5.10 
   9 -23  -2    1.80    5.20 
   8 -23  -2   -1.90    4.60 
   7 -23  -2   -1.40    3.80 
   7 -23  -2   -2.80    3.70 
   6 -23  -2    7.90    4.90 
   6 -23  -2   10.50    4.70 
   5 -23  -2    7.70    4.20 
   5 -23  -2   22.20    6.10 
   4 -23  -2    0.70    5.60 
   4 -23  -2    0.60    4.30 
   3 -23  -2    2.00    4.50 
   2 -23  -2   -0.20    4.10 
   1 -23  -2    3.30    4.50 
   0 -23  -2   -5.10    3.70 
  -1 -23  -2    7.90    5.40 
  -2 -23  -2    3.70    4.90 
  -3 -23  -2    7.90    4.70 
  -4 -23  -2   -0.70    4.20 
  -5 -23  -2   11.80    5.50 
  -6 -23  -2    5.10    4.80 
  -7 -23  -2   -0.70    4.20 
   7  23   2    1.10    3.10 
  -8 -23  -2    4.30    4.70 
   8  23   2    1.20    3.70 
   9  23   2    5.50    3.90 
  10  23   2   -1.10    3.40 
  11  23   2    0.00    4.20 
  12  23   2    2.10    4.40 
  11 -24  -2   -1.70    5.20 
  10 -24  -2    5.40    5.80 
   9 -24  -2    7.30    5.00 
   8 -24  -2    6.70    4.70 
   7 -24  -2   -1.10    3.80 
   7 -24  -2    6.80    5.50 
   6 -24  -2    8.80    4.60 
   6 -24  -2    3.80    4.80 
   5 -24  -2    0.20    3.90 
   4 -24  -2   19.60    6.50 
   3 -24  -2    1.00    4.20 
   2 -24  -2    2.00    4.70 
   1 -24  -2    8.80    5.40 
   0 -24  -2    6.70    5.40 
  -1 -24  -2   -3.20    4.00 
  -2 -24  -2    4.70    4.60 
  -3 -24  -2    2.10    4.50 
  -4 -24  -2   15.10    5.90 
  -5 -24  -2   -0.40    4.40 
  -6 -24  -2    2.10    5.10 
  -7 -24  -2    3.10    4.60 
  -8 -24  -2    4.30    5.70 
   9  24   2    1.00    4.00 
  10  24   2   -1.70    4.10 
  11  24   2    0.80    4.50 
  12  24   2   -3.80    4.30 
  11 -25  -2    8.40    6.70 
  10 -25  -2    6.70    5.40 
   9 -25  -2    4.80    5.50 
   8 -25  -2   11.00    5.50 
   7 -25  -2    5.30    5.30 
   7 -25  -2   -5.10    4.20 
   6 -25  -2    2.10    5.00 
   5 -25  -2   -3.90    3.90 
   4 -25  -2    5.20    4.90 
   3 -25  -2    2.70    4.80 
   2 -25  -2    4.80    4.80 
   1 -25  -2    8.60    5.80 
   0 -25  -2    4.00    4.70 
  -1 -25  -2    5.30    5.30 
  -2 -25  -2    3.00    5.00 
  -3 -25  -2    1.20    4.80 
  -4 -25  -2    3.20    5.00 
  -5 -25  -2    0.50    4.80 
  -6 -25  -2    4.20    5.40 
  -7 -25  -2   -0.70    4.20 
  -8 -25  -2    2.20    5.50 
  10 -26  -2   -0.10    5.70 
   9 -26  -2    1.80    4.70 
   8 -26  -2    3.50    5.20 
   7 -26  -2    2.20    4.50 
   6 -26  -2    5.30    4.90 
   5 -26  -2    2.20    4.80 
   4 -26  -2   -0.20    4.50 
   3 -26  -2   -0.60    4.80 
   2 -26  -2    2.00    4.80 
   1 -26  -2    4.10    4.80 
   0 -26  -2    2.80    5.00 
  -1 -26  -2    3.50    5.30 
  -2 -26  -2    2.90    5.00 
  -3 -26  -2   -3.70    4.30 
  -4 -26  -2    0.30    4.40 
  -5 -26  -2    8.00    5.90 
  -6 -26  -2    2.90    5.50 
  -7 -26  -2    8.40    5.40 
  -8 -26  -2    3.00    5.50 
   7 -27  -2    7.40    5.20 
   6 -27  -2    7.60    5.40 
   5 -27  -2   -3.30    4.20 
   4 -27  -2    3.40    5.40 
   3 -27  -2    4.00    4.70 
   2 -27  -2    1.70    5.00 
   1 -27  -2   -2.00    4.80 
   0 -27  -2    4.80    5.50 
  -1 -27  -2    2.80    4.90 
  -2 -27  -2   -3.80    4.80 
  -3 -27  -2   -0.50    4.30 
  -4 -27  -2   -0.80    4.50 
  -5 -27  -2   -0.50    4.10 
  -6 -27  -2    9.80    6.40 
  -7 -27  -2    7.70    5.30 
  -8 -27  -2    2.30    5.30 
   7 -28  -2    3.30    5.30 
   6 -28  -2   -4.80    4.90 
   5 -28  -2    3.20    5.40 
   4 -28  -2   -0.40    5.00 
   3 -28  -2    2.60    5.50 
   2 -28  -2   -2.10    4.00 
   1 -28  -2   -2.50    4.90 
   0 -28  -2   -1.00    4.30 
  -1 -28  -2   -0.40    5.40 
  -2 -28  -2   -5.60    4.30 
  -3 -28  -2    4.00    5.30 
  -4 -28  -2    5.20    5.40 
  -5 -28  -2    7.70    5.60 
  -6 -28  -2    1.80    4.60 
  -7 -28  -2    7.50    5.30 
  -8 -28  -2    2.70    5.60 
   7 -29  -2    4.00    6.50 
   6 -29  -2    0.30    4.90 
   5 -29  -2    7.80    6.20 
   4 -29  -2    2.20    5.20 
   3 -29  -2    6.50    5.00 
   2 -29  -2    5.50    5.70 
   1 -29  -2    3.90    6.10 
   0 -29  -2   -2.20    5.10 
  -1 -29  -2    0.70    5.40 
  -2 -29  -2    3.00    5.50 
  -3 -29  -2    2.70    5.60 
  -4 -29  -2   10.10    6.20 
  -5 -29  -2    3.70    5.40 
  -6 -29  -2   -0.30    4.90 
  -7 -29  -2   -0.70    4.60 
  -8 -29  -2    9.90    6.80 
   6 -30  -2   13.30    6.70 
   5 -30  -2    8.30    5.80 
   4 -30  -2    3.90    5.30 
   3 -30  -2   -2.60    4.80 
   2 -30  -2   15.30    7.00 
   1 -30  -2    3.70    6.00 
   0 -30  -2   10.80    6.90 
  -1 -30  -2    6.80    6.10 
  -2 -30  -2    6.40    6.50 
  -3 -30  -2   -0.70    5.60 
  -4 -30  -2    7.00    5.80 
  -5 -30  -2    9.20    6.20 
  -6 -30  -2    3.30    5.20 
   6 -31  -2    2.70    6.20 
   5 -31  -2    4.00    5.80 
   4 -31  -2    3.30    5.80 
   3 -31  -2    3.70    5.70 
   2 -31  -2   -1.90    4.90 
   1 -31  -2    2.90    5.40 
   0 -31  -2    0.70    5.10 
  -1 -31  -2    6.90    6.40 
  -2 -31  -2    5.60    5.80 
  -3 -31  -2    1.50    5.40 
  -3 -31   3    3.10    6.60 
  -2 -31   3    5.00    6.60 
  -1 -31   3   -4.90    5.10 
   0 -31   3    8.20    6.80 
   1 -31   3    6.70    6.70 
   2 -31   3   -2.00    5.10 
   3 -31   3    7.60    6.50 
   4 -31   3    3.50    5.90 
   5 -31   3    4.50    5.80 
   6 -31   3    4.80    6.50 
  -6 -30   3    4.90    5.90 
  -5 -30   3    3.80    5.70 
  -4 -30   3   -0.50    5.60 
  -3 -30   3    4.20    6.20 
  -2 -30   3    0.80    6.00 
  -1 -30   3    1.10    5.40 
   0 -30   3    6.70    6.70 
   1 -30   3   11.10    6.60 
   2 -30   3   -2.70    4.80 
   3 -30   3    1.20    5.80 
   4 -30   3   12.80    7.00 
   5 -30   3    5.50    6.30 
   6 -30   3    5.10    6.70 
  -8 -29   3    3.80    5.80 
  -7 -29   3   -0.30    6.30 
  -6 -29   3   -2.10    6.20 
  -5 -29   3   -1.60    5.10 
  -4 -29   3    3.60    6.60 
  -3 -29   3   -1.80    5.30 
  -2 -29   3   10.00    6.60 
  -1 -29   3    6.90    6.30 
   0 -29   3    7.80    6.70 
   1 -29   3    8.80    6.50 
   2 -29   3   10.70    6.20 
   3 -29   3   -1.60    5.20 
   4 -29   3   -0.40    5.40 
   5 -29   3   -4.70    5.10 
   6 -29   3    9.00    6.70 
  -8 -28   3    4.90    5.80 
  -7 -28   3    0.00    5.20 
  -6 -28   3    2.80    5.40 
  -5 -28   3    6.90    5.90 
  -4 -28   3    8.50    5.50 
  -3 -28   3    1.50    6.00 
  -2 -28   3    3.40    5.20 
  -1 -28   3   -1.90    5.10 
   0 -28   3    0.90    4.90 
   1 -28   3   -0.30    5.90 
   2 -28   3   -4.00    4.50 
   3 -28   3    4.40    5.50 
   4 -28   3    6.00    5.90 
   5 -28   3   10.30    6.20 
   6 -28   3    1.20    4.80 
   7 -28   3    1.00    4.70 
   7 -28   3    1.90    6.80 
   8 -28   3   -0.40    5.00 
  -9 -27   3   -5.90    7.10 
  -8 -27   3    5.20    5.60 
  -7 -27   3    5.00    5.80 
  -6 -27   3    2.50    5.30 
  -5 -27   3    2.60    5.40 
  -4 -27   3    1.90    5.30 
  -3 -27   3    1.60    5.10 
  -2 -27   3   20.10    7.10 
  -1 -27   3   -2.90    5.00 
   0 -27   3    6.90    5.50 
   1 -27   3   -1.30    4.40 
   2 -27   3   15.90    6.50 
   3 -27   3    1.00    5.20 
   4 -27   3   -0.30    4.50 
   5 -27   3    6.20    5.80 
   6 -27   3    9.10    4.70 
   6 -27   3    1.90    5.00 
   7 -27   3   -1.00    4.60 
   7 -27   3   -1.10    4.50 
   8 -27   3    2.50    5.10 
   9 -27   3    0.20    4.70 
  -9 -26   3   -0.40    5.40 
  -8 -26   3   -1.60    4.90 
  -7 -26   3    0.80    5.00 
  -6 -26   3    6.10    6.40 
  -5 -26   3    1.30    5.00 
  -4 -26   3   -1.00    4.80 
  -3 -26   3    0.10    4.80 
  -2 -26   3    1.50    5.00 
  -1 -26   3   -2.40    5.10 
   0 -26   3   -2.90    4.70 
   1 -26   3    2.60    5.10 
   2 -26   3   -0.80    4.70 
   3 -26   3   -0.20    5.40 
   4 -26   3    8.40    6.00 
   4 -26   3    2.30    4.70 
   5 -26   3    1.30    4.70 
   5 -26   3    2.30    4.10 
   6 -26   3    0.00    4.50 
   6 -26   3    2.00    4.60 
   7 -26   3   -1.60    4.70 
   7 -26   3   -2.20    4.00 
   8 -26   3    4.10    4.50 
   9 -26   3    8.60    5.90 
  10 -26   3    8.20    5.60 
  -9 -25   3   -6.20    5.50 
  -8 -25   3    6.10    5.50 
  -7 -25   3   -1.80    4.70 
  -6 -25   3   10.60    6.00 
  -5 -25   3    1.70    5.00 
  -4 -25   3    6.60    5.40 
  -3 -25   3    3.90    5.30 
  -2 -25   3    1.40    5.10 
  -1 -25   3   11.70    6.10 
   0 -25   3   -3.90    4.80 
   1 -25   3   14.30    6.40 
   2 -25   3   -0.60    4.80 
   3 -25   3   -1.60    4.20 
   3 -25   3    1.20    3.40 
   4 -25   3    0.70    3.60 
   4 -25   3   -0.50    5.30 
   5 -25   3    0.70    4.60 
   5 -25   3    1.80    4.00 
   6 -25   3    8.20    5.80 
   6 -25   3   10.00    4.90 
   7 -25   3   -2.00    4.80 
   7 -25   3    3.00    4.20 
   8 -25   3    4.60    4.60 
   9 -25   3   -1.90    5.20 
  10 -25   3    8.00    6.10 
  11 -25   3    2.30    5.50 
  -9 -24   3   -1.50    5.30 
  -8 -24   3   13.20    6.30 
  -7 -24   3    2.00    4.70 
  -6 -24   3    1.80    5.50 
  -5 -24   3   10.20    6.30 
  -4 -24   3   12.30    5.60 
  -3 -24   3    2.30    4.80 
  -2 -24   3   -4.60    4.20 
  -1 -24   3   16.10    5.80 
   0 -24   3   51.39    8.60 
   1 -24   3   23.00    6.60 
   2 -24   3   -3.30    4.30 
   2 -24   3   -0.30    2.80 
   3 -24   3    3.50    5.00 
   3 -24   3    5.90    3.60 
   4 -24   3   18.40    4.40 
   4 -24   3   15.60    5.90 
   5 -24   3    0.70    3.60 
   5 -24   3    3.60    4.80 
   6 -24   3    6.10    4.10 
   6 -24   3    4.00    4.50 
   7 -24   3   -2.50    4.10 
   7 -24   3   -4.50    4.20 
   8 -24   3    8.80    4.80 
   9 -24   3    0.30    5.30 
  10 -24   3   -2.50    5.30 
  11 -24   3    2.30    5.60 
  12  23  -3    1.00    4.50 
  -9 -23   3   -3.00    4.80 
  -8 -23   3   13.80    6.10 
  -7 -23   3    0.20    5.30 
  -6 -23   3   -2.70    4.50 
  -5 -23   3    6.90    5.30 
  -4 -23   3   10.40    5.50 
  -3 -23   3   -2.30    4.00 
  -2 -23   3   45.80    8.00 
  -1 -23   3   17.50    6.10 
   0 -23   3   -0.90    4.60 
   1 -23   3   15.00    5.90 
   1 -23   3   17.10    3.70 
   2 -23   3   42.80    7.50 
   2 -23   3   39.90    5.10 
   3 -23   3    3.40    4.60 
   3 -23   3   -0.10    3.20 
   4 -23   3    8.10    5.10 
   4 -23   3   14.20    4.40 
   5 -23   3   11.40    4.20 
   5 -23   3   18.40    6.10 
   6 -23   3    1.80    4.50 
   6 -23   3    0.20    3.60 
   7 -23   3    0.10    4.70 
   7 -23   3    3.00    4.30 
   8 -23   3   11.00    5.40 
   9 -23   3    0.40    4.50 
  10 -23   3    3.70    5.60 
  11 -23   3    3.20    5.40 
  12 -23   3    7.10    6.00 
  13  22  -3    0.00    3.50 
  12  22  -3   -3.40    3.40 
  11  22  -3    0.90    3.60 
  10  22  -3    4.20    3.50 
   9  22  -3    4.90    5.20 
  -9 -22   3    8.70    5.40 
  -8 -22   3    4.00    5.00 
  -7 -22   3    3.30    5.10 
  -6 -22   3    6.50    5.80 
  -5 -22   3    8.90    5.10 
  -4 -22   3    5.70    4.70 
  -3 -22   3   38.50    7.50 
  -2 -22   3   11.50    5.50 
  -1 -22   3   14.70    5.70 
   0 -22   3   -0.60    2.40 
   0 -22   3   -3.90    3.90 
   1 -22   3   11.10    5.20 
   1 -22   3   19.00    3.60 
   2 -22   3    7.00    4.90 
   2 -22   3   10.00    3.50 
   3 -22   3   39.80    5.40 
   3 -22   3   40.90    7.60 
   4 -22   3    5.10    5.10 
   4 -22   3    1.20    3.60 
   5 -22   3    0.80    4.20 
   5 -22   3    0.70    3.70 
   6 -22   3    6.00    5.20 
   6 -22   3    7.30    4.70 
   7 -22   3   -0.90    4.00 
   7 -22   3    6.80    4.40 
   8 -22   3    1.50    4.20 
   9 -22   3   -2.30    4.60 
  10 -22   3    6.30    5.20 
  11 -22   3    4.50    5.50 
  12 -22   3    1.30    5.50 
  13  21  -3   -2.40    3.80 
  12  21  -3    5.90    4.20 
  11  21  -3    5.80    3.90 
  10  21  -3   -1.30    2.90 
   9  21  -3   -0.80    3.10 
  -9 -21   3    0.60    4.40 
   8  21  -3   -1.30    2.80 
  -8 -21   3    4.00    4.40 
   7  21  -3    0.80    4.00 
  -7 -21   3    5.60    4.80 
  -6 -21   3    3.40    4.80 
  -5 -21   3    4.90    5.00 
  -4 -21   3   35.40    7.10 
  -3 -21   3   33.30    6.80 
  -2 -21   3   58.99    8.40 
  -1 -21   3    1.80    4.70 
   0 -21   3    3.00    2.40 
   0 -21   3   -2.90    4.20 
   1 -21   3    5.80    4.70 
   1 -21   3    1.20    2.60 
   2 -21   3   65.89    8.70 
   2 -21   3   56.19    5.70 
   3 -21   3   24.40    6.10 
   3 -21   3   33.40    5.00 
   4 -21   3   24.90    4.90 
   4 -21   3   33.70    6.60 
   5 -21   3   -1.60    4.00 
   5 -21   3    2.90    3.80 
   6 -21   3    3.00    3.80 
   6 -21   3    1.70    3.90 
   7 -21   3    4.00    4.60 
   7 -21   3    2.00    3.80 
   8 -21   3    4.70    4.50 
   9 -21   3    1.90    4.70 
  10 -21   3    2.80    4.90 
  11 -21   3    3.40    5.40 
  12 -21   3   -2.40    5.20 
  13 -21   3    1.40    6.50 
  13  20  -3    1.20    3.80 
  12  20  -3    0.50    3.50 
  11  20  -3   -1.70    3.30 
  10  20  -3   -0.40    3.20 
   9  20  -3    3.70    3.40 
  -9 -20   3    4.90    4.90 
   8  20  -3    6.90    3.50 
  -8 -20   3    6.90    4.70 
   7  20  -3    1.60    2.60 
  -7 -20   3   -1.80    4.00 
   6  20  -3    0.80    2.50 
  -6 -20   3   -1.00    4.00 
  -5 -20   3   55.89    8.10 
  -4 -20   3    8.90    4.80 
  -3 -20   3   -0.70    4.30 
  -2 -20   3   19.50    5.70 
  -1 -20   3    8.40    4.80 
   0 -20   3    5.20    4.80 
   0 -20   3    6.00    2.70 
   1 -20   3    4.60    2.70 
   1 -20   3   -2.90    4.10 
   2 -20   3   12.70    5.00 
   2 -20   3   10.30    3.50 
   3 -20   3   -0.20    2.80 
   3 -20   3    1.80    4.40 
   4 -20   3   11.80    3.70 
   4 -20   3   12.80    5.00 
   5 -20   3   59.89    6.30 
   5 -20   3   62.89    8.00 
   6 -20   3   -1.10    4.40 
   6 -20   3    3.90    3.80 
   7 -20   3    2.00    4.10 
   7 -20   3    1.10    4.20 
   8 -20   3    9.00    4.80 
   9 -20   3    2.60    4.60 
  10 -20   3   -2.50    4.70 
  11 -20   3    2.20    5.20 
  12 -20   3    4.00    5.80 
  13 -20   3    5.30    6.70 
  14  19  -3    3.70    4.30 
  13  19  -3   -1.50    3.10 
  12  19  -3    1.40    3.20 
  11  19  -3    2.80    3.20 
  10  19  -3   16.30    4.40 
   9  19  -3   -0.40    2.90 
  -9 -19   3   -1.30    4.40 
   8  19  -3    6.80    3.30 
  -8 -19   3    8.40    4.60 
   7  19  -3    9.20    3.20 
  -7 -19   3    5.10    5.00 
   6  19  -3   -0.40    2.20 
  -6 -19   3    0.40    4.10 
  -5 -19   3   19.30    5.60 
   4  19  -3    1.80    2.30 
  -4 -19   3   -0.70    4.10 
  -3 -19   3   17.50    5.20 
  -2 -19   3    1.10    4.20 
  -1 -19   3  112.89    9.10 
   0 -19   3    0.60    2.30 
   0 -19   3    1.50    4.10 
   1 -19   3  120.29    7.00 
   1 -19   3  116.69    9.10 
   2 -19   3    1.60    3.90 
   2 -19   3   -3.10    2.60 
   3 -19   3    7.60    5.00 
   3 -19   3   10.10    3.50 
   4 -19   3   -0.50    3.60 
   4 -19   3   -5.50    2.60 
   5 -19   3    7.70    3.70 
   5 -19   3    9.10    4.60 
   6 -19   3    3.90    4.20 
   6 -19   3    0.30    3.50 
   7 -19   3    8.60    4.10 
   7 -19   3    4.50    4.00 
   8 -19   3    4.70    4.50 
   9 -19   3    1.60    5.00 
  10 -19   3   18.90    6.00 
  11 -19   3    5.90    5.40 
  12 -19   3   -2.90    5.20 
  13 -19   3   -6.30    5.20 
  14 -19   3    5.40    6.90 
  14  18  -3   -3.40    3.50 
  13  18  -3    0.90    3.40 
  12  18  -3    0.30    3.40 
  11  18  -3    3.20    3.40 
  10  18  -3    2.70    2.90 
   9  18  -3    0.90    2.60 
  -9 -18   3   -0.30    3.90 
   8  18  -3   10.30    3.50 
  -8 -18   3   14.90    5.00 
   7  18  -3    3.10    2.60 
  -7 -18   3   -3.00    3.40 
   6  18  -3   10.20    3.10 
  -6 -18   3    7.90    4.40 
   5  18  -3    2.20    2.20 
  -5 -18   3   -0.40    4.00 
   4  18  -3   27.30    3.40 
  -4 -18   3   39.50    6.80 
   3  18  -3   16.20    2.70 
  -3 -18   3   24.30    5.80 
  -2 -18   3   14.20    4.80 
  -1 -18   3   15.50    5.00 
   0 -18   3    6.70    4.40 
   0 -18   3    5.70    2.30 
   1 -18   3   11.30    2.80 
   1 -18   3   20.70    5.30 
   2 -18   3    8.00    4.40 
   2 -18   3    9.70    3.20 
   3 -18   3   27.20    5.70 
   3 -18   3   26.20    4.20 
   4 -18   3   36.50    6.30 
   4 -18   3   40.80    5.40 
   5 -18   3   -5.30    3.10 
   5 -18   3   -1.50    3.60 
   6 -18   3   19.90    4.90 
   6 -18   3   12.10    4.50 
   7 -18   3    1.10    3.70 
   7 -18   3    5.10    3.90 
   8 -18   3   11.00    5.00 
   9 -18   3    0.20    4.30 
  10 -18   3   12.10    5.40 
  11 -18   3    8.60    5.60 
  12 -18   3    2.50    5.30 
  13 -18   3   -5.10    5.20 
  14 -18   3    2.50    5.90 
  15  17  -3   -0.70    3.50 
  14  17  -3    1.50    3.50 
  13  17  -3    4.30    4.00 
  12  17  -3    2.70    3.20 
  11  17  -3    7.20    3.60 
  10  17  -3   -0.10    3.00 
   9  17  -3    3.90    2.90 
  -9 -17   3    4.30    4.70 
   8  17  -3    6.60    3.00 
  -8 -17   3   12.90    5.10 
   7  17  -3   -1.10    2.10 
  -7 -17   3    2.00    3.90 
   6  17  -3    7.00    2.60 
  -6 -17   3   19.30    5.30 
   5  17  -3    2.00    2.20 
  -5 -17   3   -0.70    3.80 
   4  17  -3   11.10    2.50 
  -4 -17   3   11.40    4.70 
   3  17  -3   12.40    2.40 
  -3 -17   3   22.80    5.40 
   2  17  -3    5.50    1.90 
  -2 -17   3    2.70    4.00 
  -1 -17   3   40.50    6.30 
   0 -17   3    1.20    2.20 
   0 -17   3   -1.30    3.30 
   1 -17   3   47.80    6.50 
   1 -17   3   51.09    4.80 
   2 -17   3    5.50    2.80 
   2 -17   3    1.00    3.50 
   3 -17   3   16.60    3.90 
   3 -17   3   24.50    5.20 
   4 -17   3   14.20    4.00 
   4 -17   3   13.60    4.60 
   5 -17   3   -1.20    3.20 
   5 -17   3   -1.10    3.90 
   6 -17   3   15.10    4.40 
   6 -17   3   16.80    4.60 
   7 -17   3    3.30    4.00 
   7 -17   3    1.60    3.50 
   8 -17   3   12.60    4.80 
   9 -17   3   -3.40    4.20 
  10 -17   3    2.60    4.70 
  11 -17   3   14.30    5.70 
  12 -17   3    6.40    5.60 
  13 -17   3   -0.20    5.40 
  14 -17   3    7.60    6.50 
  15  16  -3    6.50    4.20 
  14  16  -3    1.30    3.40 
  13  16  -3    3.70    3.80 
  12  16  -3    6.20    3.70 
  11  16  -3    1.90    3.20 
  10  16  -3    3.80    2.90 
   9  16  -3   -2.20    2.50 
  -9 -16   3   -0.20    3.80 
   8  16  -3   -2.30    2.20 
  -8 -16   3    1.70    3.50 
   7  16  -3    4.40    2.50 
   7  16  -3   -0.80    2.00 
  -7 -16   3   -1.50    3.70 
   6  16  -3   34.70    4.40 
  -6 -16   3   49.50    6.90 
   5  16  -3   13.80    2.80 
  -5 -16   3   19.70    5.10 
   4  16  -3    0.30    1.70 
  -4 -16   3   -0.60    3.40 
   3  16  -3    6.70    2.00 
  -3 -16   3   18.60    4.70 
   2  16  -3   -0.50    1.30 
  -2 -16   3    2.80    3.80 
   1  16  -3   16.40    2.00 
  -1 -16   3   23.30    5.10 
   0  16  -3    5.90    2.40 
   0 -16   3   11.40    2.60 
   0 -16   3    9.90    4.10 
   1 -16   3   22.40    3.50 
   1 -16   3   25.90    5.10 
   2 -16   3    0.50    2.40 
   2 -16   3    1.10    3.60 
   3 -16   3    5.50    3.10 
   3 -16   3   14.90    4.40 
   4 -16   3    2.40    2.90 
   4 -16   3    0.80    3.60 
   5 -16   3   19.70    4.20 
   5 -16   3   28.10    5.40 
   6 -16   3   46.00    5.80 
   6 -16   3   46.50    6.20 
   7 -16   3   -0.50    4.20 
   7 -16   3    1.00    3.00 
   8 -16   3    0.90    4.10 
   9 -16   3    1.00    4.20 
  10 -16   3    2.40    4.60 
  11 -16   3   -0.40    4.70 
  12 -16   3    7.00    5.40 
  13 -16   3    3.70    5.60 
  14 -16   3    3.10    5.70 
  15 -16   3    2.10    6.70 
  15  15  -3    3.10    3.70 
  14  15  -3    2.70    3.40 
  13  15  -3    0.80    3.10 
  12  15  -3    0.70    3.20 
  11  15  -3    6.70    3.40 
  10  15  -3    7.50    3.20 
   9  15  -3    6.00    3.10 
   9  15  -3    7.10    3.50 
  -9 -15   3    4.90    5.40 
   8  15  -3    2.40    2.30 
   8  15  -3    2.10    2.50 
  -8 -15   3    2.00    3.80 
   7  15  -3    0.60    2.30 
   7  15  -3    0.20    2.20 
  -7 -15   3   -1.10    3.20 
   6  15  -3   17.30    3.20 
  -6 -15   3   32.20    5.90 
   5  15  -3    8.00    2.40 
  -5 -15   3    4.40    3.90 
   4  15  -3   12.80    2.50 
  -4 -15   3   20.10    4.70 
   3  15  -3   -1.60    1.30 
  -3 -15   3   -0.60    3.00 
   2  15  -3   11.60    1.90 
  -2 -15   3   21.20    4.80 
   1  15  -3   39.90    3.50 
  -1 -15   3   32.90    3.30 
  -1 -15   3   40.20    5.70 
   0  15  -3   -0.30    1.10 
   0 -15   3   -0.50    1.70 
   0 -15   3    1.20    3.10 
   1 -15   3   32.90    5.20 
   1 -15   3   32.00    3.50 
   2 -15   3   15.00    3.00 
   2 -15   3   19.70    4.30 
   3 -15   3    0.50    3.10 
   3 -15   3   -1.90    2.20 
   4 -15   3   14.30    3.50 
   4 -15   3   25.60    4.90 
   5 -15   3   10.70    3.90 
   5 -15   3    2.50    3.50 
   6 -15   3   27.40    4.80 
   6 -15   3   38.20    5.40 
   7 -15   3    0.60    3.80 
   7 -15   3    4.20    3.30 
   8 -15   3    2.80    3.90 
   9 -15   3    8.30    4.60 
  10 -15   3    6.30    5.20 
  11 -15   3   10.50    5.20 
  12 -15   3   -1.10    4.70 
  13 -15   3    5.50    5.60 
  14 -15   3   -6.20    5.90 
  15 -15   3    7.00    6.30 
  15  14  -3   -1.80    3.40 
  14  14  -3    4.40    3.40 
  13  14  -3   -0.80    2.80 
  12  14  -3    3.10    3.20 
  11  14  -3   -2.00    2.10 
  10  14  -3    1.20    2.70 
  10  14  -3    2.30    2.90 
   9  14  -3   11.60    3.40 
   9  14  -3    9.10    3.00 
   8  14  -3    6.20    2.70 
   8  14  -3    8.10    2.80 
  -8 -14   3   14.90    4.60 
   7  14  -3    7.90    2.80 
   7  14  -3    7.50    2.70 
  -7 -14   3    9.00    4.40 
   6  14  -3    3.00    2.30 
  -6 -14   3    1.40    3.50 
   5  14  -3   62.19    6.00 
  -5 -14   3   54.29    5.80 
   4  14  -3    3.60    1.90 
  -4 -14   3    6.90    3.70 
   3  14  -3   51.59    4.60 
  -3 -14   3   55.99    6.40 
   2  14  -3   15.70    2.00 
  -2 -14   3   22.80    4.70 
   1  14  -3   20.60    2.10 
  -1 -14   3   35.90    5.20 
  -1 -14   3   26.40    3.00 
   0  14  -3    5.60    1.30 
   0 -14   3    5.60    2.10 
   0 -14   3    5.40    3.40 
   1 -14   3   35.50    5.20 
   1 -14   3   32.20    3.60 
   2 -14   3   25.70    4.60 
   2 -14   3   21.90    3.20 
   3 -14   3   51.19    4.60 
   3 -14   3   46.70    5.70 
   4 -14   3    4.70    2.80 
   4 -14   3    9.80    3.70 
   5 -14   3   53.09    5.50 
   5 -14   3   57.09    6.30 
   6 -14   3    0.60    3.20 
   6 -14   3    2.50    3.60 
   7 -14   3   11.00    4.20 
   7 -14   3    9.20    3.70 
   8 -14   3    9.00    4.30 
   9 -14   3   18.30    5.00 
  10 -14   3    1.90    4.70 
  11 -14   3    7.40    4.90 
  12 -14   3   -8.60    5.00 
  13 -14   3    2.40    5.90 
  14 -14   3   -2.60    5.20 
  15 -14   3    4.80    6.00 
  16  13  -3    1.20    3.60 
  15  13  -3    3.90    4.00 
  14  13  -3    0.80    3.20 
  13  13  -3    2.20    3.20 
  12  13  -3    2.50    2.90 
  11  13  -3    2.70    3.10 
  11  13  -3    4.40    3.40 
  10  13  -3    1.20    2.60 
  10  13  -3    4.00    3.10 
   9  13  -3    0.70    2.70 
   9  13  -3    1.10    2.30 
   8  13  -3    4.20    2.50 
   8  13  -3    5.00    2.70 
  -8 -13   3   10.70    3.80 
   7  13  -3   -0.50    1.90 
   7  13  -3    3.70    2.30 
  -7 -13   3    5.10    3.70 
   6  13  -3    2.50    2.10 
  -6 -13   3   -2.20    3.30 
   5  13  -3   -0.20    1.70 
  -5 -13   3   -2.20    2.90 
   4  13  -3    0.90    1.60 
  -4 -13   3    2.90    3.10 
   3  13  -3   51.49    4.50 
  -3 -13   3   53.59    5.40 
   2  13  -3   47.50    3.90 
  -2 -13   3   50.19    6.00 
   1  13  -3    2.90    1.20 
  -1 -13   3    1.20    2.80 
  -1 -13   3    2.70    1.60 
   0  13  -3   -0.40    0.90 
   0 -13   3    2.50    2.90 
   0 -13   3    1.70    1.60 
   1 -13   3    6.60    2.20 
   1 -13   3    7.00    3.10 
   2 -13   3   43.50    3.90 
   2 -13   3   48.20    5.50 
   3 -13   3   46.60    4.50 
   3 -13   3   47.90    4.90 
   4 -13   3    0.80    2.90 
   4 -13   3   -1.80    2.30 
   5 -13   3    1.80    3.20 
   5 -13   3   -1.50    2.30 
   6 -13   3   -0.20    2.50 
   6 -13   3   -1.20    3.10 
   7 -13   3    2.80    3.60 
   7 -13   3   -0.50    2.80 
   8 -13   3    6.50    4.10 
   9 -13   3   -3.10    3.80 
  10 -13   3    7.60    4.60 
  11 -13   3   -4.10    4.40 
  12 -13   3    8.00    5.80 
  13 -13   3   -3.90    4.70 
  14 -13   3   -4.20    5.20 
  15 -13   3   -0.70    6.60 
  16  12  -3    0.00    3.30 
  15  12  -3    2.50    3.40 
  14  12  -3   -1.20    3.40 
  13  12  -3    1.50    3.10 
  12  12  -3    1.30    2.90 
  12  12  -3   -2.00    3.30 
  11  12  -3    8.40    3.70 
  11  12  -3    9.70    3.40 
  10  12  -3    1.80    2.70 
  10  12  -3    3.00    3.00 
   9  12  -3    2.00    2.70 
   9  12  -3   -0.60    2.20 
   8  12  -3   17.40    3.60 
   8  12  -3   21.00    3.50 
  -8 -12   3   24.00    4.80 
   7  12  -3    0.50    2.00 
   7  12  -3    0.50    1.80 
  -7 -12   3   -2.20    2.60 
   6  12  -3   97.89    7.10 
   6  12  -3   90.29    5.40 
  -6 -12   3   96.69    7.10 
   5  12  -3   53.79    5.40 
  -5 -12   3   54.79    5.40 
   4  12  -3   94.39    6.10 
  -4 -12   3   92.49    6.50 
   3  12  -3    0.30    1.20 
  -3 -12   3    4.40    3.00 
   2  12  -3    1.10    1.10 
  -2 -12   3   -1.80    2.60 
   1  12  -3   54.09    3.40 
  -1 -12   3   51.99    5.10 
  -1 -12   3   55.49    3.70 
   0  12  -3  269.87    8.50 
   0 -12   3  274.77    9.60 
   0 -12   3  280.57   11.70 
   1 -12   3   53.29    5.10 
   1 -12   3   51.59    3.80 
   2 -12   3    1.10    2.60 
   2 -12   3   -0.30    1.80 
   3 -12   3    2.90    2.60 
   3 -12   3   -0.80    1.90 
   4 -12   3   96.59    6.20 
   4 -12   3   96.99    6.00 
   5 -12   3   50.09    4.90 
   5 -12   3   58.39    5.10 
   6 -12   3  103.19    6.50 
   6 -12   3   90.69    6.60 
   7 -12   3    1.70    3.40 
   7 -12   3    6.10    2.90 
   8 -12   3   22.00    4.80 
   9 -12   3   -1.50    3.90 
  10 -12   3    1.20    4.30 
  11 -12   3   20.20    5.60 
  12 -12   3   -3.60    4.20 
  13 -12   3    4.80    5.40 
  14 -12   3    1.30    5.30 
  15 -12   3    7.10    6.20 
  16 -12   3   -8.30    5.60 
  16  11  -3    2.80    3.50 
  15  11  -3    5.20    3.60 
  14  11  -3    0.60    3.50 
  13  11  -3    4.00    3.30 
  13  11  -3    4.30    4.00 
  12  11  -3   -1.70    3.40 
  12  11  -3    0.00    2.60 
  11  11  -3    1.40    2.50 
  11  11  -3    1.70    3.20 
  10  11  -3   20.90    4.20 
   9  11  -3   39.60    4.60 
   8  11  -3   10.30    2.70 
  -8 -11   3   10.00    3.60 
   7  11  -3    8.30    2.50 
  -7 -11   3    9.40    3.60 
   6  11  -3   19.10    3.00 
  -6 -11   3   14.20    3.60 
   5  11  -3  107.29    6.90 
  -5 -11   3   88.79    6.30 
   4  11  -3    0.20    1.40 
  -4 -11   3    1.80    2.60 
  -3 -11   3   16.30    3.70 
   2  11  -3   31.00    3.10 
  -2 -11   3   34.80    4.70 
   1  11  -3  175.68    6.40 
  -1 -11   3  179.58    6.80 
  -1 -11   3  167.38    8.40 
   0 -11   3   -0.60    1.50 
   0 -11   3    0.30    2.60 
   1 -11   3  177.98    8.50 
   1 -11   3  178.28    7.20 
   2 -11   3   27.00    3.10 
   2 -11   3   29.50    4.10 
   3 -11   3   20.70    3.10 
   3 -11   3   21.80    3.60 
   4 -11   3    2.00    2.40 
   5 -11   3   89.69    5.80 
   5 -11   3   86.59    5.80 
   6 -11   3   14.70    3.40 
   6 -11   3   17.40    3.70 
   7 -11   3   15.00    3.20 
   7 -11   3   15.10    4.10 
   8 -11   3   11.20    4.10 
   9 -11   3   44.10    6.20 
  10 -11   3    9.70    4.70 
  11 -11   3    3.90    4.30 
  12 -11   3   -0.60    4.50 
  13 -11   3    2.30    4.90 
  14 -11   3   -5.50    5.50 
  15 -11   3   -0.70    5.50 
  16 -11   3    0.90    6.00 
  16  10  -3   -1.20    3.10 
  15  10  -3    1.80    3.70 
  14  10  -3   -1.80    4.10 
  14  10  -3    0.60    3.00 
  13  10  -3   -5.10    3.50 
  13  10  -3   -0.30    2.70 
  12  10  -3    1.10    3.60 
  11  10  -3    7.00    3.80 
  10  10  -3    0.50    2.60 
   9  10  -3   18.50    3.50 
   8  10  -3    8.50    2.90 
  -8 -10   3    1.20    2.70 
   7  10  -3    0.50    2.00 
  -7 -10   3    5.00    3.10 
   6  10  -3   14.20    2.50 
  -6 -10   3   15.40    3.40 
  -5 -10   3   45.30    4.80 
  -4 -10   3    4.00    2.60 
   3  10  -3    0.90    1.30 
  -3 -10   3    2.30    2.60 
   2  10  -3  202.98    7.60 
   1  10  -3    0.80    0.80 
  -1 -10   3   -0.40    2.30 
   0 -10   3   91.39    5.80 
   0 -10   3   98.39    4.60 
   1 -10   3   -2.70    2.00 
   1 -10   3   -1.80    1.30 
   2 -10   3  198.58    8.60 
   2 -10   3  181.48    7.40 
   3 -10   3    3.50    2.10 
   3 -10   3    1.40    2.50 
   4 -10   3    1.40    2.40 
   4 -10   3   -2.30    2.10 
   5 -10   3   45.20    4.50 
   5 -10   3   41.90    4.10 
   6 -10   3   14.70    3.60 
   6 -10   3   11.40    2.90 
   7 -10   3    4.30    2.60 
   7 -10   3    7.90    3.60 
   8 -10   3    8.60    4.00 
   9 -10   3   20.70    4.90 
  10 -10   3    1.10    4.00 
  11 -10   3    0.70    4.20 
  12 -10   3    5.20    4.70 
  13 -10   3   -2.40    4.70 
  14 -10   3   -5.20    4.70 
  15 -10   3   -4.80    4.90 
  16 -10   3    3.70    6.10 
  16   9  -3    3.30    3.80 
  15   9  -3    6.30    4.70 
  15   9  -3    4.00    3.40 
  14   9  -3   -0.70    4.20 
  14   9  -3    1.20    3.10 
  13   9  -3   -4.50    3.50 
  12   9  -3   -0.60    3.10 
  11   9  -3   -2.90    2.80 
  10   9  -3    1.40    2.80 
   9   9  -3   24.10    3.90 
   8   9  -3    0.00    2.40 
  -8  -9   3   -2.10    2.30 
   7   9  -3   27.10    3.50 
  -7  -9   3   38.20    4.60 
   6   9  -3   20.90    2.90 
  -6  -9   3   26.40    3.90 
  -5  -9   3   44.00    4.50 
  -4  -9   3   41.80    4.10 
  -3  -9   3   66.79    5.10 
   2   9  -3    2.30    1.00 
  -2  -9   3    5.80    2.70 
   1   9  -3   11.60    1.30 
  -1  -9   3   19.00    3.30 
   0  -9   3   -0.70    1.30 
   0  -9   3    0.80    2.20 
   1  -9   3   15.50    3.00 
   1  -9   3   17.40    2.40 
   2  -9   3    3.00    2.00 
   2  -9   3    3.30    2.30 
   3  -9   3   67.49    4.60 
   4  -9   3   39.40    3.80 
   4  -9   3   37.90    3.80 
   5  -9   3   41.20    3.80 
   5  -9   3   33.30    4.00 
   6  -9   3   26.80    3.50 
   6  -9   3   20.10    3.70 
   7  -9   3   36.60    4.60 
   7  -9   3   34.80    3.50 
   8  -9   3    6.90    3.50 
   9  -9   3   20.00    5.10 
  10  -9   3    2.80    4.00 
  11  -9   3    5.40    4.60 
  12  -9   3    1.40    4.50 
  13  -9   3   -4.40    4.90 
  14  -9   3   11.90    5.70 
  15  -9   3    1.80    5.40 
  16  -9   3    5.70    6.40 
  17   8  -3    2.80    3.70 
  16   8  -3    4.10    3.50 
  16   8  -3   -2.80    4.80 
  15   8  -3   -6.80    3.90 
  15   8  -3   -0.40    3.00 
  14   8  -3    3.40    4.40 
  13   8  -3   -9.00    3.40 
  12   8  -3    4.30    3.70 
  11   8  -3   -2.20    3.10 
  10   8  -3    1.30    3.10 
   9   8  -3   50.39    5.40 
   9   8  -3   38.00    4.60 
   8   8  -3   32.20    4.00 
  -8  -8   3   39.40    4.50 
   7   8  -3   26.90    3.60 
  -7  -8   3   25.90    3.80 
   6   8  -3   21.10    2.80 
  -6  -8   3   19.10    3.40 
   5   8  -3  119.89    5.70 
  -5  -8   3  123.09    6.50 
  -4  -8   3   13.20    3.00 
  -3  -8   3   32.10    4.00 
  -2  -8   3  215.78    8.80 
   1   8  -3    0.20    0.80 
  -1  -8   3   -2.30    2.00 
   0  -8   3  759.02   22.70 
   0  -8   3  768.62   21.10 
   1  -8   3    1.70    2.30 
   1  -8   3   -0.40    1.40 
   2  -8   3  203.58    7.50 
   2  -8   3  203.58    8.20 
   3  -8   3   22.30    2.90 
   3  -8   3   24.00    3.40 
   4  -8   3    9.90    2.50 
   4  -8   3    8.70    2.40 
   5  -8   3  118.89    6.40 
   5  -8   3  117.89    5.70 
   6  -8   3   18.00    2.70 
   6  -8   3   19.30    3.50 
   7  -8   3   22.80    4.00 
   7  -8   3   25.90    3.10 
   8  -8   3   34.80    5.00 
   9  -8   3   43.90    5.80 
  10  -8   3   -1.10    3.90 
  11  -8   3   -0.50    4.10 
  12  -8   3    5.40    4.90 
  13  -8   3   -1.00    4.70 
  14  -8   3    4.20    5.00 
  15  -8   3   -1.70    5.10 
  16  -8   3   -0.50    5.60 
  17   7  -3    5.80    3.90 
  17   7  -3   -4.60    6.20 
  16   7  -3    0.90    3.60 
  16   7  -3    2.00    4.90 
  15   7  -3    1.30    4.50 
  14   7  -3    2.60    4.00 
  13   7  -3   13.50    4.40 
  12   7  -3   17.10    4.30 
  11   7  -3    1.70    3.40 
  10   7  -3    1.00    3.10 
   9   7  -3   26.10    4.20 
   8   7  -3    9.30    3.00 
  -8  -7   3   10.10    2.80 
   7   7  -3   -0.80    1.90 
  -7  -7   3    1.30    2.00 
   6   7  -3   -0.70    1.60 
  -6  -7   3   -1.10    1.80 
   5   7  -3   27.30    3.00 
  -5  -7   3   34.00    3.90 
  -4  -7   3   18.50    3.00 
  -3  -7   3   -0.90    1.70 
  -2  -7   3  481.35   15.30 
  -1  -7   3  183.48    7.60 
   0  -7   3   -2.30    1.70 
   0  -7   3   -1.20    1.20 
   1  -7   3  186.18    7.60 
   1  -7   3  185.88    6.60 
   2  -7   3  474.95   14.80 
   2  -7   3  465.55   14.00 
   3  -7   3    4.70    1.90 
   3  -7   3    4.00    1.90 
   4  -7   3   20.30    3.00 
   4  -7   3   23.10    2.90 
   5  -7   3   31.10    3.70 
   5  -7   3   32.10    3.00 
   6  -7   3   -0.80    2.30 
   6  -7   3    0.20    1.60 
   7  -7   3   -0.70    1.50 
   7  -7   3   -0.30    2.70 
   8  -7   3   11.30    3.80 
   9  -7   3   22.80    4.90 
  10  -7   3    2.60    4.10 
  11  -7   3   -1.90    3.90 
  12  -7   3   18.50    5.40 
  13  -7   3   19.20    5.80 
  14  -7   3    7.90    5.60 
  15  -7   3    1.20    5.30 
  16  -7   3   -1.00    6.30 
  16  -7   3    0.00    3.60 
  17  -7   3    4.40    6.20 
  17   6  -3    4.60    4.20 
  17   6  -3  -12.40    4.10 
  16   6  -3   -0.10    5.00 
  15   6  -3   -5.40    3.70 
  14   6  -3    4.30    4.40 
  13   6  -3    4.70    4.30 
  12   6  -3    0.20    3.80 
  11   6  -3    1.30    3.10 
  10   6  -3    3.30    3.40 
   9   6  -3    1.30    2.80 
   8   6  -3   33.00    3.60 
   8   6  -3   18.10    3.30 
   7   6  -3   52.99    4.40 
  -7  -6   3   53.29    4.00 
   6   6  -3  110.09    5.60 
  -6  -6   3  109.89    5.60 
   5   6  -3  184.68    7.50 
  -5  -6   3  200.58    7.90 
  -4  -6   3    3.10    1.80 
  -3  -6   3   37.00    3.30 
  -2  -6   3  201.18    7.80 
  -1  -6   3  121.39    5.70 
   0  -6   3 1266.57   33.70 
   0  -6   3 1302.37   35.00 
   1  -6   3  127.49    5.00 
   1  -6   3  128.69    5.70 
   2  -6   3  200.28    7.20 
   2  -6   3  205.18    7.60 
   3  -6   3   39.60    2.90 
   3  -6   3   31.70    3.10 
   4  -6   3    3.10    2.00 
   4  -6   3    5.60    1.80 
   5  -6   3  191.88    7.20 
   5  -6   3  209.88    8.30 
   6  -6   3  103.29    6.00 
   6  -6   3   96.29    4.50 
  -7   6  -3   56.99    3.20 
   7  -6   3   58.99    5.30 
   7  -6   3   47.80    3.10 
   8  -6   3   21.10    4.30 
   9  -6   3   -2.10    3.30 
  10  -6   3    8.60    4.30 
  11  -6   3    1.50    4.20 
  12  -6   3    2.20    4.90 
  13  -6   3    6.30    5.10 
  14  -6   3    4.50    5.70 
  15  -6   3    2.20    5.30 
  16  -6   3    1.00    3.00 
  16  -6   3   -3.80    5.50 
  17  -6   3    3.00    6.00 
  17  -6   3    6.30    4.50 
  17   5  -3    7.30    4.20 
  17   5  -3  -10.20    4.10 
  16   5  -3   -3.20    4.90 
  15   5  -3    3.20    4.30 
  14   5  -3    0.50    4.30 
  13   5  -3   -3.50    3.40 
  12   5  -3   -1.40    3.30 
  11   5  -3    2.70    3.20 
  10   5  -3   30.00    4.60 
   9   5  -3    5.10    2.80 
   8   5  -3   20.30    3.00 
   8   5  -3   14.80    3.10 
   7   5  -3    4.30    2.40 
   7   5  -3    1.30    2.00 
   6   5  -3    5.20    2.10 
  -6  -5   3    3.70    2.00 
   5   5  -3  181.58    7.10 
  -5  -5   3  169.18    6.90 
   4   5  -3  113.39    5.10 
  -4  -5   3  120.49    5.50 
  -3  -5   3  189.28    7.30 
  -2  -5   3  261.47    9.10 
  -1  -5   3   41.10    3.30 
   0  -5   3   -0.80    1.10 
   0  -5   3    0.60    2.00 
   1  -5   3   34.00    2.80 
   1  -5   3   34.50    3.10 
   2  -5   3  267.47    8.60 
   2  -5   3  261.27    8.90 
   3  -5   3  186.18    6.70 
   3  -5   3  180.08    6.80 
   4  -5   3  114.99    5.00 
   4  -5   3  149.79    6.00 
   5  -5   3  167.08    7.20 
   5  -5   3  166.98    6.00 
  -6   5  -3    3.60    1.50 
   6  -5   3    0.50    2.50 
   6  -5   3    1.20    1.40 
  -7   5  -3    1.50    1.20 
   7  -5   3    4.20    2.90 
   8  -5   3   16.80    3.90 
   9  -5   3    4.00    3.50 
  10  -5   3   42.00    6.30 
  11  -5   3   -2.40    4.20 
  12  -5   3   -6.50    3.90 
  13  -5   3   -4.70    4.10 
  14  -5   3   -3.70    4.60 
  15  -5   3    0.40    5.30 
  16  -5   3    6.20    3.90 
  16  -5   3   -1.00    5.70 
  17  -5   3    1.30    6.80 
  17  -5   3    3.80    3.90 
  17   4  -3   -1.40    5.00 
  16   4  -3    0.30    5.20 
  15   4  -3   -2.30    4.30 
  14   4  -3    7.40    4.30 
  13   4  -3   -8.30    3.60 
  12   4  -3   24.00    4.90 
  11   4  -3    4.10    3.60 
  10   4  -3   31.50    4.70 
   9   4  -3   -1.20    2.60 
   8   4  -3   31.20    3.30 
   8   4  -3   32.70    4.10 
   7   4  -3    1.00    1.60 
   7   4  -3   -1.40    1.80 
   6   4  -3  258.67    9.80 
   6   4  -3  265.47    9.20 
   5   4  -3  107.49    5.10 
  -5  -4   3  105.99    4.90 
   4   4  -3   16.90    2.20 
  -4  -4   3   21.50    2.50 
  -3  -4   3    4.30    1.60 
  -2  -4   3  134.09    5.50 
  -1  -4   3    2.20    1.70 
   0  -4   3  177.78    6.40 
   0  -4   3  169.28    5.60 
   1  -4   3   -0.70    1.40 
   1  -4   3   -0.50    1.20 
   2  -4   3  135.89    5.30 
   2  -4   3  138.69    5.30 
   3  -4   3    7.60    2.00 
   3  -4   3    4.60    1.60 
   4  -4   3   19.00    2.10 
   4  -4   3   16.00    2.60 
  -5   4  -3  108.49    4.20 
   5  -4   3  106.49    5.60 
  -6   4  -3  259.07    7.70 
   6  -4   3  252.47    9.90 
  -7   4  -3    0.00    1.10 
   7  -4   3    2.40    2.80 
   8  -4   3   27.00    4.30 
   9  -4   3    0.50    3.30 
  10  -4   3   30.10    5.30 
  11  -4   3    9.20    4.50 
  12  -4   3   18.60    5.40 
  13  -4   3   -2.50    4.40 
  14  -4   3   -3.30    5.20 
  15  -4   3   -2.00    5.20 
  15  -4   3    1.20    3.30 
  16  -4   3    1.00    3.30 
  16  -4   3   -9.50    5.60 
  17  -4   3    5.10    4.30 
  17  -4   3    0.10    6.60 
  17   3  -3  -10.10    4.50 
  16   3  -3   -9.70    4.10 
  15   3  -3   -9.40    4.20 
  14   3  -3   -1.90    4.30 
  13   3  -3   12.70    4.40 
  12   3  -3   16.50    4.70 
  11   3  -3    0.60    3.40 
  10   3  -3   31.00    4.70 
   9   3  -3   26.00    4.20 
   8   3  -3  139.89    5.80 
   8   3  -3  140.69    7.60 
   7   3  -3    3.00    2.20 
   7   3  -3    4.10    1.90 
   6   3  -3  462.25   13.60 
   6   3  -3  440.26   14.50 
   5   3  -3    1.00    1.50 
   5   3  -3    1.30    1.60 
   4   3  -3   10.20    2.00 
   4   3  -3   10.90    2.10 
   3   3  -3   31.80    2.50 
  -3  -3   3   35.40    2.70 
  -2  -3   3  395.56   11.80 
  -1  -3   3    6.70    1.50 
   0  -3   3    0.50    1.10 
   0  -3   3   -1.20    0.70 
   1  -3   3    6.50    1.40 
   1  -3   3    6.10    1.20 
   2  -3   3  382.96   11.10 
   2  -3   3  384.96   11.20 
  -3   3  -3   36.50    2.40 
   3  -3   3   36.40    2.90 
   3  -3   3   33.60    2.30 
  -4   3  -3   10.90    1.60 
   4  -3   3   11.00    2.30 
  -5   3  -3    2.70    1.10 
   5  -3   3    3.60    2.10 
  -6   3  -3  447.06   12.10 
   6  -3   3  443.56   14.60 
   7  -3   3    5.00    2.70 
   8  -3   3  130.69    7.50 
   9  -3   3   21.60    4.30 
  10  -3   3   36.40    5.50 
  11  -3   3   -1.00    3.90 
  12  -3   3    1.70    4.40 
  13  -3   3   27.20    6.30 
  14  -3   3    0.40    4.80 
  15  -3   3   -1.20    5.80 
  15  -3   3    3.90    3.90 
  16  -3   3    1.90    3.80 
  16  -3   3   -3.30    5.50 
  17  -3   3  -13.80    4.90 
  17  -3   3   -0.40    3.30 
  17   2  -3  -11.90    4.30 
  16   2  -3    4.00    5.00 
  15   2  -3   -0.50    4.30 
  14   2  -3   -1.90    3.90 
  13   2  -3   -2.60    3.50 
  12   2  -3   38.10    6.10 
  11   2  -3   17.20    4.40 
  10   2  -3    4.40    3.60 
   9   2  -3   19.50    3.80 
   8   2  -3  314.47   10.00 
   8   2  -3  319.37   12.30 
   7   2  -3    0.30    1.60 
   7   2  -3    3.10    2.20 
   6   2  -3    2.40    2.20 
   6   2  -3    3.40    1.70 
   5   2  -3   19.40    2.60 
   5   2  -3   26.50    2.40 
   4   2  -3 2401.26   62.59 
   4   2  -3 2422.96   61.99 
   3   2  -3   24.00    2.30 
   3   2  -3   24.20    2.30 
   2   2  -3  428.66   12.30 
   1   2  -3   13.40    1.80 
   0   2  -3 1891.61   48.70 
  -1   2  -3   14.00    1.70 
  -2   2  -3  412.16   11.60 
   2  -2   3  419.66   11.80 
  -3   2  -3   23.00    1.80 
   3  -2   3   20.50    2.40 
  -4   2  -3 2373.86   60.49 
   4  -2   3 2399.46   61.89 
  -5   2  -3   24.00    1.70 
   5  -2   3   27.50    3.10 
   6  -2   3    3.80    2.70 
   7  -2   3    0.20    2.70 
   8  -2   3  333.17   12.70 
   9  -2   3   22.20    4.60 
  10  -2   3    1.30    3.60 
  11  -2   3   16.70    4.80 
  12  -2   3   29.80    6.20 
  13  -2   3   -0.60    4.20 
  14  -2   3   -5.80    5.10 
  15  -2   3    3.00    3.80 
  15  -2   3   -9.70    4.40 
  16  -2   3    0.90    5.50 
  16  -2   3    1.50    4.00 
  17  -2   3   -0.30    4.00 
  17  -2   3   -8.60    5.40 
  17   1  -3   -5.80    4.80 
  16   1  -3   -4.90    4.50 
  15   1  -3   -2.30    4.80 
  14   1  -3   -1.50    4.30 
  13   1  -3    3.40    4.40 
  12   1  -3   85.39    7.40 
  11   1  -3   46.50    5.90 
  10   1  -3   30.80    4.90 
   9   1  -3   15.30    3.60 
   8   1  -3  645.84   18.00 
   8   1  -3  671.43   21.10 
   7   1  -3   -0.40    1.70 
   7   1  -3    1.10    2.10 
   6   1  -3   20.40    2.40 
   6   1  -3   15.10    2.80 
   5   1  -3   52.29    3.00 
   5   1  -3   50.19    3.70 
   4   1  -3  736.83   20.20 
   4   1  -3  754.12   21.10 
   3   1  -3  415.56   12.00 
   3   1  -3  414.56   12.30 
   2   1  -3  202.58    6.50 
   2   1  -3  206.68    6.50 
   1   1  -3   15.80    1.60 
   0   1  -3    0.40    0.80 
  -1   1  -3   18.00    1.70 
  -2   1  -3  210.08    6.30 
   2  -1   3  206.38    6.40 
  -3   1  -3  420.36   11.40 
   3  -1   3  402.36   12.00 
  -4   1  -3  777.42   20.10 
   4  -1   3  752.42   21.40 
  -5   1  -3   45.60    1.90 
   5  -1   3   45.20    3.50 
   6  -1   3   19.70    3.00 
   7  -1   3   -1.10    2.50 
   8  -1   3  628.14   20.00 
   9  -1   3   16.00    3.80 
  10  -1   3   27.60    4.80 
  11  -1   3   44.70    6.20 
  12  -1   3   80.19    7.80 
  13  -1   3   -7.70    4.10 
  14  -1   3    0.60    3.00 
  14  -1   3    1.10    4.50 
  15  -1   3    1.70    3.20 
  15  -1   3   -0.10    4.90 
  16  -1   3    4.90    3.90 
  16  -1   3   -4.90    5.00 
  17  -1   3    4.40    3.80 
  17  -1   3   -6.50    5.40 
  17   0  -3   -2.80    5.70 
  16   0  -3   -6.10    5.00 
  15   0  -3   -4.60    4.10 
  14   0  -3    1.20    4.20 
  13   0  -3   -3.20    3.50 
  12   0  -3   -1.80    3.60 
  11   0  -3   -5.50    3.20 
  10   0  -3    0.70    3.20 
   9   0  -3   -0.20    2.80 
   8   0  -3    1.30    1.40 
   8   0  -3    5.40    3.00 
   7   0  -3    0.20    1.50 
   7   0  -3    0.80    2.30 
   6   0  -3    1.40    1.90 
   6   0  -3    0.10    1.60 
   5   0  -3    0.20    1.50 
   5   0  -3    1.10    1.70 
   4   0  -3    0.10    1.50 
   3   0  -3    0.40    1.40 
   3   0  -3    0.70    1.70 
   2   0  -3    1.70    1.20 
   2   0  -3    0.20    0.80 
   1   0  -3    0.50    1.10 
   0   0  -3   -0.20    0.50 
  -1   0  -3    1.40    1.10 
  -2   0  -3    0.40    1.10 
   2   0   3   -0.10    0.60 
  -3   0  -3    0.60    1.40 
   3   0   3    4.10    1.60 
  -4   0  -3   -0.10    1.10 
   4   0   3    0.80    1.70 
  -5   0  -3    0.00    0.80 
   5   0   3   -0.70    1.60 
   6   0   3    1.40    2.00 
   7   0   3   -1.10    2.20 
   8   0   3   -0.10    2.80 
   9   0   3   -1.80    2.70 
  10   0   3    5.70    3.50 
  11   0   3    1.20    4.00 
  12   0   3   -1.30    3.80 
  13   0   3   -3.10    3.80 
  14   0   3   -0.90    3.00 
  14   0   3   -6.50    3.90 
  15   0   3   -1.50    5.20 
  15   0   3    1.20    3.20 
  16   0   3    5.60    3.80 
  16   0   3   -2.50    5.90 
  17   0   3   -2.70    5.50 
  17   0   3    0.20    3.50 
  17  -1  -3  -13.00    5.40 
  16  -1  -3   -1.50    4.90 
  15  -1  -3   -5.90    4.30 
  14  -1  -3    4.00    5.10 
  13  -1  -3    1.10    3.90 
  12  -1  -3   82.59    7.80 
  11  -1  -3   41.60    6.20 
  10  -1  -3   22.20    4.50 
   9  -1  -3   11.10    3.50 
   8  -1  -3  636.44   20.60 
   7  -1  -3   -0.70    2.20 
   7  -1  -3    1.10    1.30 
   6  -1  -3   22.20    2.20 
   6  -1  -3   14.00    2.80 
   5  -1  -3   45.30    2.80 
   5  -1  -3   45.30    3.60 
   4  -1  -3  757.42   21.60 
   4  -1  -3  764.02   20.60 
   3  -1  -3  436.86   12.90 
   3  -1  -3  430.06   12.40 
   2  -1  -3  208.58    6.70 
   2  -1  -3  212.88    6.80 
   1  -1  -3   19.20    2.10 
   0  -1  -3    0.10    0.80 
  -1  -1  -3   16.60    1.90 
  -2  -1  -3  208.48    6.40 
   2   1   3  199.68    6.80 
  -3  -1  -3  423.36   11.50 
   3   1   3  418.66   12.90 
   3   1   3  394.56   11.70 
  -4  -1  -3  767.52   21.10 
   4   1   3  788.52   23.20 
   4   1   3  847.72   22.00 
  -5  -1  -3   43.90    2.20 
   5   1   3   44.60    3.30 
  -6  -1  -3   18.90    1.40 
   6   1   3   16.60    2.90 
   7   1   3   -3.10    2.30 
   8   1   3  631.44   20.00 
   9   1   3   18.90    3.80 
  10   1   3   17.30    4.10 
  11   1   3   43.30    5.60 
  12   1   3   84.19    7.90 
  13   1   3    0.60    4.30 
  13   1   3    2.30    2.80 
  14   1   3   -0.30    3.20 
  14   1   3   -5.80    4.30 
  15   1   3   -1.30    5.20 
  15   1   3    2.40    3.50 
  16   1   3    3.30    3.80 
  16   1   3    2.60    6.00 
  17   1   3   -1.20    5.50 
  17   1   3    1.50    3.70 
  17  -2  -3   -9.00    5.00 
  16  -2  -3   -7.40    5.40 
  15  -2  -3   -1.60    4.60 
  14  -2  -3   -1.90    4.30 
  13  -2  -3   -0.40    4.00 
  12  -2  -3   27.30    5.40 
  11  -2  -3   28.20    5.10 
  10  -2  -3    0.30    3.40 
   9  -2  -3   18.80    4.20 
   8  -2  -3  330.47   12.40 
   8  -2  -3  294.67    9.20 
   7  -2  -3    1.10    1.20 
   7  -2  -3   -2.20    2.30 
   6  -2  -3    3.80    1.50 
   6  -2  -3    5.10    2.30 
   5  -2  -3   22.10    2.20 
   5  -2  -3   24.80    3.00 
   4  -2  -3 2450.95   63.69 
   4  -2  -3 2447.85   62.59 
   3  -2  -3   24.60    2.50 
   3  -2  -3   20.00    2.30 
   2  -2  -3  442.56   12.70 
   2  -2  -3  449.46   12.70 
   1  -2  -3   15.60    2.00 
   0  -2  -3 2029.90   52.19 
  -1  -2  -3   13.50    1.70 
  -2  -2  -3  423.66   12.20 
   2   2   3  442.56   12.80 
  -3  -2  -3   21.10    2.30 
   3   2   3   30.60    2.30 
   3   2   3   16.10    1.90 
  -4  -2  -3 2514.65   64.09 
   4   2   3 2461.35   64.39 
   4   2   3 2561.04   66.19 
  -5  -2  -3   21.60    1.90 
   5   2   3   24.70    2.60 
   5   2   3   14.20    2.20 
  -6  -2  -3    5.10    1.30 
   6   2   3    4.80    2.00 
   7   2   3    4.00    2.50 
   8   2   3  318.37   11.80 
   9   2   3   24.80    4.20 
  10   2   3   -1.80    3.00 
  11   2   3   16.60    4.30 
  12   2   3   22.90    4.80 
  12   2   3   24.60    4.50 
  13   2   3    4.90    3.30 
  13   2   3    0.90    3.70 
  14   2   3   -5.10    3.90 
  14   2   3   -0.50    3.20 
  15   2   3   -8.90    4.60 
  15   2   3    1.90    3.50 
  16   2   3   -7.00    5.30 
  16   2   3    1.00    3.40 
  17   2   3    5.60    4.70 
  17   2   3   -7.10    5.20 
  17  -3  -3  -10.50    5.10 
  16  -3  -3   -1.00    5.10 
  15  -3  -3   -3.80    4.50 
  14  -3  -3    4.20    4.70 
  13  -3  -3   17.50    5.70 
  12  -3  -3    6.90    4.40 
  11  -3  -3   -4.80    3.40 
  10  -3  -3   30.10    5.00 
   9  -3  -3   32.20    4.70 
   8  -3  -3  121.79    4.70 
   8  -3  -3  140.49    7.60 
   7  -3  -3    3.80    1.40 
   7  -3  -3    1.70    2.50 
   6  -3  -3  450.65   13.10 
   6  -3  -3  469.35   15.30 
   5  -3  -3    2.70    1.60 
   5  -3  -3    2.80    2.00 
   4  -3  -3    9.50    1.90 
   4  -3  -3   10.40    2.20 
   3  -3  -3   31.10    2.80 
   3  -3  -3   34.90    2.90 
   2  -3  -3  389.56   11.60 
   2  -3  -3  389.76   11.40 
   1  -3  -3    6.00    1.60 
   0  -3  -3   -2.80    1.20 
  -1  -3  -3    7.70    1.70 
   1   3   3    4.70    0.90 
  -2  -3  -3  396.96   12.00 
   2   3   3  413.86   12.40 
  -3  -3  -3   35.00    2.80 
   3   3   3   34.20    3.30 
   3   3   3   34.40    2.80 
  -4  -3  -3   10.50    1.80 
   4   3   3    8.50    1.80 
   4   3   3   14.00    1.90 
  -5  -3  -3    1.50    1.40 
   5   3   3    0.10    1.40 
   5   3   3    2.80    1.50 
  -6  -3  -3  457.95   12.80 
   6   3   3  422.46   13.70 
   6   3   3  439.56   15.80 
  -7  -3  -3    3.10    1.30 
   7   3   3    0.70    1.60 
   7   3   3    5.10    2.30 
   8   3   3  150.48    9.00 
   8   3   3  146.89    7.30 
   9   3   3   11.70    3.00 
   9   3   3   25.20    4.10 
  10   3   3   19.20    3.80 
  10   3   3   24.40    4.30 
  11   3   3   -1.30    2.50 
  11   3   3   -0.60    3.50 
  12   3   3    6.10    4.20 
  12   3   3    2.00    3.00 
  13   3   3   13.20    4.90 
  13   3   3   10.10    3.80 
  14   3   3    0.20    3.10 
  14   3   3   -1.50    4.00 
  15   3   3   -2.00    4.90 
  15   3   3    7.20    3.80 
  16   3   3   -7.70    5.30 
  16   3   3    1.30    3.70 
  17   3   3    7.00    4.70 
  17   3   3    5.20    5.70 
  17  -4  -3   -7.00    6.20 
  16  -4  -3    1.80    5.50 
  15  -4  -3   -6.90    4.50 
  14  -4  -3   -0.50    4.50 
  13  -4  -3   -2.60    4.50 
  12  -4  -3   14.80    4.90 
  11  -4  -3   15.80    4.80 
  10  -4  -3   31.20    5.10 
   9  -4  -3   -1.60    3.00 
   8  -4  -3   26.80    2.30 
   8  -4  -3   27.50    4.20 
   7  -4  -3    2.70    2.50 
   7  -4  -3    1.60    1.40 
   6  -4  -3  249.68   10.00 
   6  -4  -3  270.17    8.60 
   5  -4  -3  107.79    5.70 
   5  -4  -3  118.29    4.90 
   4  -4  -3   27.60    2.80 
   3  -4  -3    7.30    2.10 
   3  -4  -3    5.80    1.70 
   2  -4  -3  113.89    5.20 
   2  -4  -3  139.09    5.00 
   1  -4  -3    1.70    1.80 
   0  -4  -3  179.68    6.60 
   0   4   3  177.78    6.20 
  -1  -4  -3   -0.50    1.90 
   1   4   3    0.20    0.90 
  -2  -4  -3  124.19    5.50 
   2   4   3  134.99    5.60 
  -3  -4  -3    6.20    1.80 
   3   4   3    3.30    1.40 
  -4  -4  -3   21.90    2.40 
   4   4   3   22.60    2.10 
   4   4   3   13.40    2.10 
  -5  -4  -3  115.09    4.90 
   5   4   3  121.99    6.70 
   5   4   3  107.89    4.90 
  -6  -4  -3  264.67    8.80 
   6   4   3  267.27    9.30 
   6   4   3  278.77   11.60 
  -7  -4  -3    1.20    1.50 
   7   4   3    0.90    2.10 
   7   4   3    1.00    1.70 
   8   4   3   26.70    3.60 
   8   4   3   20.00    3.30 
   9   4   3   -2.70    2.30 
   9   4   3   -0.30    2.00 
  10   4   3   17.80    3.90 
  10   4   3   32.30    4.70 
  11   4   3    5.30    3.40 
  11   4   3    9.70    4.20 
  12   4   3   16.80    4.40 
  12   4   3    8.30    3.90 
  13   4   3   -4.70    3.60 
  13   4   3   -1.20    3.00 
  14   4   3   -4.90    4.20 
  14   4   3    1.90    3.30 
  15   4   3   -4.70    4.30 
  15   4   3    0.00    3.20 
  16   4   3    6.60    4.10 
  16   4   3   -2.00    5.50 
  17   4   3    4.30    4.50 
  17  -5  -3   -4.90    5.70 
  16  -5  -3  -10.40    4.90 
  15  -5  -3   -1.40    5.50 
  14  -5  -3   -5.60    5.00 
  13  -5  -3    4.30    4.40 
  12  -5  -3    0.80    4.00 
  11  -5  -3   -2.40    4.20 
  10  -5  -3   33.20    5.30 
   9  -5  -3    7.20    3.60 
   8  -5  -3   16.60    3.60 
   8  -5  -3   17.60    2.20 
   7  -5  -3    2.50    2.70 
   7  -5  -3    2.00    1.50 
   6  -5  -3    0.80    1.60 
   6  -5  -3    2.10    2.40 
   5  -5  -3  185.18    7.70 
   5  -5  -3  179.98    6.80 
   4  -5  -3  118.49    5.20 
   4  -5  -3  118.19    5.50 
   3  -5  -3  179.78    6.90 
   3  -5  -3  175.98    6.70 
   2  -5  -3  253.17    7.80 
   2  -5  -3  234.18    8.50 
   0  -5  -3   -1.00    1.80 
   0   5   3    2.00    1.20 
  -1  -5  -3   34.10    3.50 
   1   5   3   43.00    3.20 
  -2  -5  -3  261.27    9.00 
   2   5   3  261.67    9.00 
   3   5   3  184.48    7.50 
  -4  -5  -3  115.09    5.20 
   4   5   3  123.79    4.50 
   4   5   3  121.09    6.30 
  -5  -5  -3  171.08    6.80 
   5   5   3  183.68    8.70 
   5   5   3  180.08    6.50 
  -6  -5  -3    0.50    1.80 
   6   5   3   -0.70    1.70 
   6   5   3    0.50    1.70 
  -7  -5  -3    2.10    1.70 
   7   5   3    1.20    2.20 
   7   5   3   -0.60    1.60 
  -8  -5  -3   18.80    2.60 
   8   5   3   13.90    3.00 
   8   5   3   15.70    3.10 
   9   5   3    6.40    2.90 
   9   5   3    3.50    2.70 
  10   5   3   22.30    4.00 
  10   5   3   37.20    4.80 
  11   5   3    0.40    2.60 
  11   5   3   -2.60    2.90 
  12   5   3    5.20    3.30 
  12   5   3    1.20    3.70 
  13   5   3    0.30    2.90 
  13   5   3   -0.50    3.50 
  14   5   3   -5.60    4.00 
  14   5   3    1.10    3.20 
  15   5   3   -6.60    4.40 
  15   5   3    6.20    4.10 
  16   5   3   -0.20    3.40 
  17   5   3    6.20    4.70 
  17  -6  -3   -9.40    6.40 
  16  -6  -3   -2.60    5.30 
  15  -6  -3  -11.60    4.30 
  14  -6  -3    2.10    4.80 
  13  -6  -3    4.10    4.60 
  12  -6  -3    5.60    4.80 
  11  -6  -3    7.20    4.40 
  10  -6  -3    1.50    3.90 
   9  -6  -3    1.60    3.40 
   8  -6  -3   20.30    2.50 
   8  -6  -3   20.80    4.30 
   7  -6  -3   53.39    5.30 
   7  -6  -3   50.79    3.40 
   6  -6  -3   96.39    5.90 
   6  -6  -3  104.39    4.90 
   5  -6  -3  185.58    7.80 
   5  -6  -3  185.98    7.20 
   4  -6  -3    6.00    2.00 
   4  -6  -3    3.70    1.90 
   3  -6  -3   40.40    3.10 
   3  -6  -3   37.40    3.40 
   2  -6  -3  114.99    5.50 
   1  -6  -3  133.29    4.70 
   1  -6  -3  134.09    6.10 
   0  -6  -3 1211.88   33.70 
   0   6   3 1236.68   32.70 
  -1  -6  -3  123.29    5.80 
   1   6   3  130.99    5.50 
  -2  -6  -3  207.48    7.90 
   2   6   3  204.18    7.70 
  -3  -6  -3   39.90    3.30 
   3   6   3   45.60    3.80 
  -4  -6  -3    2.90    2.00 
   4   6   3    2.50    1.40 
   4   6   3    2.70    1.20 
  -5  -6  -3  185.88    7.60 
   5   6   3  209.98    9.30 
   5   6   3  198.18    6.90 
  -6  -6  -3  101.89    5.30 
   6   6   3  100.99    4.90 
   6   6   3  102.49    6.90 
  -7  -6  -3   50.19    3.70 
   7   6   3   53.49    4.10 
   7   6   3   55.99    5.70 
  -8  -6  -3   20.50    2.90 
   8   6   3    9.30    2.70 
   8   6   3   19.20    3.20 
   9   6   3    1.90    2.70 
   9   6   3    2.00    2.60 
  10   6   3    2.40    3.10 
  10   6   3   -1.00    2.60 
  11   6   3    1.90    2.70 
  11   6   3    3.90    3.50 
  12   6   3    0.20    3.50 
  12   6   3    0.60    3.10 
  13   6   3    2.50    3.40 
  13   6   3    3.30    4.00 
  14   6   3    9.00    4.20 
  14   6   3   -2.70    4.10 
  15   6   3    1.10    3.30 
  16   6   3    9.10    4.30 
  17   6   3    3.30    4.00 
  17  -7  -3  -15.30    5.40 
  16  -7  -3  -10.40    5.20 
  15  -7  -3   -3.20    5.30 
  14  -7  -3   -5.60    4.70 
  13  -7  -3    4.70    4.80 
  12  -7  -3   14.60    5.20 
  11  -7  -3    4.40    4.30 
  10  -7  -3   -1.20    3.60 
   9  -7  -3   27.70    4.90 
   8  -7  -3   10.10    3.50 
   8  -7  -3    6.60    2.00 
   7  -7  -3   -0.40    1.60 
   7  -7  -3   -0.80    2.60 
   6  -7  -3    1.80    1.90 
   6  -7  -3   -1.10    2.30 
   5  -7  -3   27.50    3.10 
   5  -7  -3   25.70    3.50 
   4  -7  -3   16.80    2.70 
   4  -7  -3   12.20    2.70 
   3  -7  -3   -0.20    1.70 
   3  -7  -3   -1.80    1.80 
   2  -7  -3  478.05   13.90 
   2  -7  -3  476.65   15.00 
   1  -7  -3  178.98    6.00 
   1  -7  -3  180.08    7.50 
   0  -7  -3   -0.10    1.70 
   0   7   3    0.40    1.00 
  -1  -7  -3  181.08    7.60 
   1   7   3  191.58    7.20 
  -2  -7  -3  481.75   15.30 
   2   7   3  490.95   15.00 
  -3  -7  -3    0.00    1.80 
   3   7   3    0.60    1.10 
  -4  -7  -3   17.40    3.00 
   4   7   3   15.80    1.70 
   4   7   3   12.10    2.20 
  -5  -7  -3   31.20    3.40 
   5   7   3   21.70    2.90 
   5   7   3   29.80    2.50 
  -6  -7  -3    0.50    2.10 
   6   7   3    2.20    1.70 
   6   7   3   -0.90    1.60 
  -7  -7  -3   -2.00    1.90 
   7   7   3   -1.20    1.60 
   7   7   3    2.80    2.00 
  -8  -7  -3    6.40    2.60 
   8   7   3    9.20    2.70 
   9   7   3   31.60    4.00 
   9   7   3   19.70    3.80 
  10   7   3   -0.70    2.80 
  10   7   3    1.60    2.50 
  11   7   3    2.30    3.20 
  11   7   3    0.90    2.70 
  12   7   3   12.00    3.80 
  12   7   3   16.10    4.30 
  13   7   3    7.30    3.80 
  13   7   3    8.30    4.40 
  14   7   3    3.20    3.30 
  15   7   3    6.50    4.00 
  16   7   3    0.50    4.20 
  17   7   3   -7.80    3.00 
  16  -8  -3   -7.30    6.20 
  15  -8  -3   -6.00    4.90 
  14  -8  -3    5.20    5.50 
  13  -8  -3   -3.80    4.30 
  12  -8  -3    5.50    4.70 
  11  -8  -3    1.30    4.50 
  10  -8  -3   -0.10    3.70 
   9  -8  -3   42.50    5.60 
   8  -8  -3   38.20    5.10 
   8  -8  -3   37.50    3.50 
   7  -8  -3   33.10    4.40 
   7  -8  -3   26.70    3.30 
   6  -8  -3   21.20    3.60 
   6  -8  -3   22.90    3.30 
   5  -8  -3  124.09    6.40 
   5  -8  -3  121.09    6.00 
   4  -8  -3    9.40    2.70 
   4  -8  -3    8.80    2.60 
   3  -8  -3   23.00    3.30 
   3  -8  -3   18.70    2.60 
   2  -8  -3  210.98    7.30 
   2  -8  -3  208.08    8.40 
   1  -8  -3   -2.90    1.90 
   1  -8  -3    0.00    1.30 
   0  -8  -3  781.12   20.60 
   0  -8  -3  758.12   23.00 
   0   8   3  795.22   22.00 
  -1  -8  -3   -4.30    2.00 
   1   8   3    0.00    1.10 
  -2  -8  -3  193.68    8.30 
   2   8   3  217.08    8.10 
  -3  -8  -3   22.20    3.30 
   3   8   3   17.70    2.40 
  -4  -8  -3    9.50    2.90 
   4   8   3    7.70    1.30 
   4   8   3    7.20    1.90 
  -5  -8  -3  122.99    6.30 
   5   8   3  124.79    7.30 
   5   8   3  126.69    5.00 
  -6  -8  -3   22.40    3.50 
   6   8   3   11.20    2.70 
   6   8   3   17.90    2.40 
  -7  -8  -3   23.60    3.60 
   7   8   3   25.80    3.00 
   7   8   3   17.70    3.20 
  -8  -8  -3   42.20    4.00 
   8   8   3   41.40    4.10 
   8   8   3   30.90    4.40 
   9   8   3   35.10    4.70 
   9   8   3   43.90    4.60 
  10   8   3    1.80    2.90 
  10   8   3    1.00    2.60 
  11   8   3    0.30    2.50 
  11   8   3    2.40    3.10 
  12   8   3    0.50    2.70 
  12   8   3    3.10    3.60 
  13   8   3    1.70    3.50 
  14   8   3    8.50    4.00 
  15   8   3    2.90    4.00 
  16   8   3    2.00    3.60 
  17   8   3    0.20    3.90 
  16  -9  -3   -1.70    6.00 
  15  -9  -3   -1.60    6.00 
  14  -9  -3    4.40    5.40 
  13  -9  -3    1.00    4.60 
  12  -9  -3   -5.80    3.90 
  11  -9  -3    0.10    4.30 
  10  -9  -3    3.00    4.10 
   9  -9  -3   25.50    5.00 
   8  -9  -3    1.00    2.10 
   8  -9  -3   -1.50    3.20 
   7  -9  -3   32.30    3.50 
   7  -9  -3   32.90    4.60 
   6  -9  -3   28.60    3.80 
   6  -9  -3   27.80    4.20 
   5  -9  -3   40.10    4.20 
   5  -9  -3   42.30    4.00 
   4  -9  -3   36.40    3.80 
   4  -9  -3   44.50    4.10 
   3  -9  -3   66.79    4.20 
   3  -9  -3   60.29    4.40 
   2  -9  -3    3.30    2.50 
   2  -9  -3    3.60    1.80 
   1  -9  -3   18.00    3.40 
   1  -9  -3   18.40    2.00 
   0  -9  -3   -0.50    1.00 
   0  -9  -3   -0.50    2.20 
   0   9   3    0.60    1.10 
  -1  -9  -3   18.60    3.40 
   1   9   3   14.60    1.90 
  -2  -9  -3    2.80    2.30 
   2   9   3    3.50    1.50 
  -3  -9  -3   63.09    4.80 
   3   9   3   70.49    5.00 
  -4  -9  -3   36.40    3.90 
   4   9   3   28.30    3.20 
   4   9   3   37.90    2.30 
  -5  -9  -3   40.50    4.30 
   5   9   3   41.00    2.70 
   5   9   3   25.80    3.20 
  -6  -9  -3   23.50    3.70 
   6   9   3   22.30    2.60 
   6   9   3   14.50    2.90 
  -7  -9  -3   35.70    4.40 
   7   9   3   36.20    3.40 
   7   9   3   26.60    4.00 
  -8  -9  -3   -1.10    2.40 
   8   9   3    0.80    2.30 
   8   9   3   -2.30    1.90 
   9   9   3   17.90    3.80 
   9   9   3   18.10    3.50 
  10   9   3    0.50    2.80 
  10   9   3    3.70    3.00 
  11   9   3    0.60    2.70 
  11   9   3    5.10    3.40 
  12   9   3   -0.10    3.30 
  13   9   3    0.10    3.00 
  14   9   3    1.20    3.50 
  15   9   3    4.90    4.00 
  16   9   3    2.30    3.80 
  16 -10  -3   -1.30    6.10 
  15 -10  -3   -8.20    5.20 
  14 -10  -3   -0.90    5.20 
  13 -10  -3    3.40    5.00 
  12 -10  -3    2.60    4.70 
  11 -10  -3   -1.50    4.30 
  10 -10  -3    6.20    4.90 
   9 -10  -3   15.90    4.80 
   8 -10  -3    5.80    3.80 
   8 -10  -3    8.00    2.70 
   7 -10  -3    5.90    3.50 
   7 -10  -3    1.30    2.40 
   6 -10  -3   12.30    3.50 
   6 -10  -3   13.80    3.10 
   5 -10  -3   36.10    4.20 
   5 -10  -3   39.00    4.20 
   4 -10  -3    3.10    2.50 
   4 -10  -3   -0.60    2.10 
   3 -10  -3    4.30    2.60 
   3 -10  -3    4.40    2.00 
   2 -10  -3  186.08    6.90 
   2 -10  -3  184.98    8.40 
   1 -10  -3   -0.60    1.30 
   1 -10  -3   -1.50    2.30 
   0 -10  -3   83.29    5.70 
   0 -10  -3   90.09    3.70 
   0  10   3   97.69    5.20 
  -1 -10  -3    0.10    2.40 
  -1 -10  -3    0.20    0.80 
   1  10   3    1.70    1.30 
  -2 -10  -3  184.28    8.70 
   2  10   3  204.78    8.30 
  -3 -10  -3    3.70    2.70 
   3  10   3    3.20    1.50 
  -4 -10  -3    1.90    2.40 
   4  10   3    1.70    1.00 
   4  10   3    2.80    1.80 
  -5 -10  -3   43.80    4.40 
   5  10   3   45.30    2.90 
  -6 -10  -3   15.20    3.30 
   6  10   3   10.10    2.10 
   6  10   3   10.70    2.60 
  -7 -10  -3    3.30    2.90 
   7  10   3    1.10    2.20 
   7  10   3    1.20    2.00 
  -8 -10  -3    8.20    3.10 
   8  10   3    6.10    2.50 
   8  10   3    5.20    2.60 
   9  10   3   18.60    4.00 
   9  10   3   22.80    3.70 
  10  10   3    0.40    3.00 
  10  10   3   -0.10    2.50 
  11  10   3    6.30    3.50 
  12  10   3    3.80    3.30 
  13  10   3    1.20    3.30 
  14  10   3   -2.30    3.00 
  15  10   3    3.30    3.80 
  16  10   3   -3.40    3.40 
  16 -11  -3   -5.00    6.60 
  15 -11  -3    1.60    6.10 
  14 -11  -3    5.40    5.40 
  13 -11  -3    4.30    5.90 
  12 -11  -3   -1.50    4.60 
  11 -11  -3   -3.00    4.00 
  10 -11  -3   12.50    4.80 
   9 -11  -3   41.60    6.00 
   8 -11  -3    6.30    4.00 
   8 -11  -3   12.20    3.20 
   7 -11  -3    8.90    3.10 
   7 -11  -3   12.90    4.20 
   6 -11  -3   20.60    3.60 
   6 -11  -3   19.40    3.80 
   5 -11  -3   90.09    5.90 
   5 -11  -3   87.09    5.90 
   4 -11  -3    2.80    2.50 
   4 -11  -3    0.90    2.30 
   3 -11  -3   22.50    3.10 
   3 -11  -3   23.40    3.90 
   2 -11  -3   25.80    4.10 
   2 -11  -3   32.10    3.20 
   1 -11  -3  192.08    9.00 
   1 -11  -3  180.78    6.70 
   0 -11  -3   -0.60    1.10 
   0 -11  -3   -1.30    2.80 
   0  11   3    0.70    1.30 
  -1 -11  -3  175.08    5.70 
  -1 -11  -3  181.58    8.80 
   1  11   3  170.48    7.40 
  -2 -11  -3   32.60    4.50 
   2  11   3   19.90    2.40 
  -3 -11  -3   21.70    3.90 
   3  11   3   15.80    2.40 
  -4 -11  -3    1.50    3.00 
   4  11   3    1.80    1.70 
   4  11   3    1.30    1.00 
  -5 -11  -3  100.29    6.70 
   5  11   3  107.39    7.40 
   5  11   3   92.29    4.20 
  -6 -11  -3   19.00    3.80 
   6  11   3   15.10    2.20 
   6  11   3   11.00    2.90 
  -7 -11  -3    7.00    3.00 
   7  11   3    7.10    2.20 
   7  11   3    7.10    2.80 
  -8 -11  -3   10.60    3.60 
   8  11   3   13.90    2.80 
   8  11   3    4.30    2.70 
   9  11   3   31.10    4.70 
  10  11   3   12.00    3.80 
  11  11   3    0.00    2.70 
  12  11   3    1.20    3.20 
  13  11   3   -2.70    3.00 
  14  11   3   -1.30    3.20 
  15  11   3   -2.50    3.20 
  16  11   3   -0.50    3.40 
  16 -12  -3   -5.90    5.70 
  15 -12  -3   -7.40    5.30 
  14 -12  -3   -2.70    5.20 
  13 -12  -3    2.40    5.90 
  12 -12  -3    2.70    4.90 
  11 -12  -3   19.50    5.70 
  10 -12  -3   -1.00    4.60 
   9 -12  -3   -0.90    4.40 
   8 -12  -3   25.90    5.10 
   8 -12  -3   20.90    3.90 
   7 -12  -3    2.50    2.90 
   7 -12  -3   -1.00    3.30 
   6 -12  -3   96.89    6.60 
   6 -12  -3   84.99    6.10 
   5 -12  -3   59.99    5.00 
   5 -12  -3   48.90    5.00 
   4 -12  -3   95.29    6.50 
   4 -12  -3   89.29    5.70 
   3 -12  -3    0.50    1.90 
   3 -12  -3    2.30    2.90 
   2 -12  -3    1.50    1.80 
   2 -12  -3    5.70    3.00 
   1 -12  -3   72.09    3.90 
   1 -12  -3   64.99    5.60 
   0 -12  -3  284.07   12.20 
   0 -12  -3  281.07    8.90 
   0  12   3  288.67   10.50 
  -1 -12  -3   52.29    5.20 
  -1 -12  -3   53.09    2.80 
   1  12   3   60.39    4.60 
  -2 -12  -3    1.10    2.80 
   2  12   3    2.00    1.60 
  -3 -12  -3   -0.10    2.80 
   3  12   3   -0.20    1.30 
  -4 -12  -3  103.49    6.80 
   4  12   3   97.29    6.50 
   4  12   3   97.99    4.00 
  -5 -12  -3   55.09    5.30 
   5  12   3   59.59    6.10 
   5  12   3   53.89    3.20 
  -6 -12  -3   95.89    6.60 
   6  12   3  100.29    7.70 
   6  12   3   93.29    4.70 
  -7 -12  -3    1.00    3.10 
   7  12   3   -0.50    2.20 
   7  12   3   -1.30    1.80 
  -8 -12  -3   27.10    4.80 
   8  12   3   18.10    3.80 
   9  12   3   -1.60    2.40 
  10  12   3    2.60    3.00 
  11  12   3   12.30    4.00 
  12  12   3    0.30    3.10 
  13  12   3    4.10    3.70 
  14  12   3    3.30    4.10 
  15  12   3   -0.90    3.60 
  16  12   3    0.60    3.90 
  15 -13  -3    6.40    6.30 
  14 -13  -3   -5.90    5.80 
  13 -13  -3   -7.40    4.60 
  12 -13  -3    2.90    5.20 
  11 -13  -3   -0.30    4.30 
  10 -13  -3    4.20    4.50 
   9 -13  -3    1.60    3.90 
   8 -13  -3    0.20    3.80 
   8 -13  -3    7.70    3.20 
   7 -13  -3    7.50    3.80 
   7 -13  -3    4.10    3.10 
   6 -13  -3    3.80    3.10 
   6 -13  -3    0.10    3.00 
   5 -13  -3   -1.80    2.40 
   5 -13  -3    3.80    3.10 
   4 -13  -3    2.50    2.80 
   4 -13  -3    0.50    2.50 
   3 -13  -3   56.79    4.50 
   3 -13  -3   60.09    5.40 
   2 -13  -3   49.30    3.90 
   2 -13  -3   48.90    5.70 
   1 -13  -3    5.60    1.80 
   1 -13  -3    2.20    3.20 
   0 -13  -3    1.90    1.40 
   0 -13  -3   -1.60    2.90 
   0  13   3    1.00    1.50 
  -1 -13  -3    2.10    1.20 
  -1 -13  -3    4.70    3.30 
   1  13   3    3.10    1.60 
  -2 -13  -3   52.29    5.90 
   2  13   3   43.40    4.50 
  -3 -13  -3   53.19    6.10 
   3  13   3   50.79    4.70 
  -4 -13  -3    1.50    2.90 
   4  13   3    0.00    1.50 
  -5 -13  -3    0.90    3.10 
   5  13   3    0.60    1.90 
   5  13   3    1.60    1.30 
  -6 -13  -3    0.50    2.90 
   6  13   3    0.90    2.70 
   6  13   3    2.00    2.30 
  -7 -13  -3    1.70    3.40 
   7  13   3    4.10    2.80 
  -8 -13  -3    8.70    3.80 
   8  13   3    2.40    2.60 
   9  13   3    0.50    2.90 
  10  13   3    1.00    3.20 
  11  13   3    0.10    2.80 
  12  13   3    2.30    3.70 
  13  13   3    1.90    3.60 
  14  13   3   -2.80    3.20 
  15  13   3    5.20    4.30 
  16  13   3   -1.50    4.20 
  15 -14  -3    2.00    5.90 
  14 -14  -3   -2.30    6.00 
  13 -14  -3   -4.70    4.80 
  12 -14  -3    1.80    5.10 
  11 -14  -3    2.70    4.60 
  10 -14  -3   -1.70    4.10 
   9 -14  -3   11.80    4.80 
   8 -14  -3    8.80    4.20 
   8 -14  -3   10.70    3.70 
   7 -14  -3    5.40    3.30 
   7 -14  -3   12.60    4.20 
   6 -14  -3    3.50    3.30 
   6 -14  -3    6.90    3.50 
   5 -14  -3   48.90    5.00 
   5 -14  -3   49.90    5.30 
   4 -14  -3   10.80    3.20 
   4 -14  -3    7.60    3.50 
   3 -14  -3   47.80    4.40 
   3 -14  -3   51.99    6.00 
   2 -14  -3   22.30    3.00 
   2 -14  -3   21.50    4.50 
   1 -14  -3   33.20    3.10 
   1 -14  -3   32.50    5.20 
   0 -14  -3    6.10    1.70 
   0 -14  -3   10.80    3.90 
   0  14   3    5.10    1.90 
  -1 -14  -3   37.40    2.70 
  -1 -14  -3   36.10    5.40 
  -2 -14  -3   16.30    4.20 
   2  14   3   16.20    2.60 
  -3 -14  -3   46.20    5.90 
   3  14   3   30.00    3.40 
  -4 -14  -3    1.40    3.40 
   4  14   3    6.00    2.10 
  -5 -14  -3   47.90    6.20 
   5  14   3   62.79    6.10 
  -6 -14  -3    3.70    3.50 
   6  14   3    2.90    2.50 
  -7 -14  -3    8.60    3.80 
   7  14   3    6.30    2.90 
  -8 -14  -3   13.80    4.30 
   8  14   3    9.50    3.40 
   9  14   3   11.00    3.60 
  10  14   3   -3.00    3.00 
  11  14   3   -0.50    2.90 
  12  14   3    1.30    3.60 
  13  14   3   -0.70    3.60 
  14  14   3   -1.90    3.40 
  15  14   3    2.30    4.50 
  15 -15  -3    6.50    7.00 
  14 -15  -3   -9.10    5.60 
  13 -15  -3    4.00    5.60 
  12 -15  -3   -2.10    4.80 
  11 -15  -3    8.30    5.10 
  10 -15  -3    7.90    4.70 
   9 -15  -3   12.20    4.60 
   8 -15  -3    0.10    3.00 
   8 -15  -3   -0.20    4.10 
   7 -15  -3   -2.60    3.50 
   7 -15  -3    3.40    3.30 
   6 -15  -3   22.20    4.70 
   6 -15  -3   29.30    5.00 
   5 -15  -3    2.60    3.20 
   5 -15  -3    0.30    3.30 
   4 -15  -3   22.60    4.70 
   4 -15  -3   22.70    3.60 
   3 -15  -3   -2.10    2.30 
   3 -15  -3   -1.10    3.00 
   2 -15  -3   18.30    2.90 
   2 -15  -3   16.50    4.30 
   1 -15  -3   32.60    5.30 
   1 -15  -3   35.40    3.30 
   0 -15  -3    1.50    1.40 
   0 -15  -3   -2.60    3.00 
   0  15   3    1.40    1.70 
  -1 -15  -3   34.00    2.70 
  -1 -15  -3   37.30    5.70 
  -2 -15  -3   18.10    4.70 
   2  15   3   15.50    2.50 
  -3 -15  -3    2.40    3.60 
   3  15   3    1.40    1.90 
  -4 -15  -3   22.60    4.90 
   4  15   3   13.30    2.90 
  -5 -15  -3    5.30    4.20 
   5  15   3    6.90    2.70 
  -6 -15  -3   33.50    5.70 
   6  15   3   17.50    3.40 
  -7 -15  -3   -0.30    3.70 
   7  15   3    1.40    2.70 
  -8 -15  -3    4.40    3.60 
   8  15   3    1.80    2.60 
   9  15   3   12.30    3.60 
  10  15   3   11.40    4.10 
  11  15   3   -0.50    3.10 
  12  15   3   -1.10    3.40 
  13  15   3    1.50    3.90 
  14  15   3    4.30    4.20 
  15  15   3   -3.00    3.60 
  15 -16  -3   -8.20    6.20 
  14 -16  -3    5.80    6.60 
  13 -16  -3   -7.50    4.80 
  12 -16  -3    6.10    5.90 
  11 -16  -3   -4.30    5.00 
  10 -16  -3   -0.60    4.20 
   9 -16  -3   -2.00    3.70 
   8 -16  -3    1.60    3.30 
   8 -16  -3   -2.60    4.00 
   7 -16  -3    3.00    3.40 
   7 -16  -3    4.20    3.80 
   6 -16  -3   47.10    6.30 
   6 -16  -3   37.50    5.60 
   5 -16  -3   23.40    5.20 
   5 -16  -3   19.10    3.90 
   4 -16  -3    7.10    3.90 
   4 -16  -3    1.50    3.10 
   3 -16  -3    6.30    2.90 
   3 -16  -3    8.70    4.10 
   2 -16  -3    2.20    2.20 
   2 -16  -3   -0.10    3.50 
   1 -16  -3   18.80    2.80 
   1 -16  -3   21.90    5.10 
   0 -16  -3   10.30    4.30 
   0 -16  -3    9.80    2.00 
   0  16   3    7.10    2.20 
  -1 -16  -3   20.80    2.30 
  -1 -16  -3   15.90    4.60 
   1  16   3   17.70    2.70 
  -2 -16  -3    3.20    3.80 
   2  16   3   -0.20    1.70 
  -3 -16  -3    8.80    4.30 
   3  16   3    6.00    2.30 
  -4 -16  -3    4.20    3.90 
   4  16   3    2.00    2.20 
  -5 -16  -3   17.80    5.00 
   5  16   3   11.70    3.20 
  -6 -16  -3   40.60    6.30 
   6  16   3   32.00    4.50 
  -7 -16  -3    0.80    4.00 
   7  16   3   -1.50    2.30 
  -8 -16  -3    2.90    4.00 
   8  16   3   -1.90    2.40 
   9  16   3    1.80    2.80 
  10  16   3    1.00    3.00 
  11  16   3    1.60    3.40 
  12  16   3   -3.20    3.60 
  13  16   3    0.10    3.50 
  14  16   3    3.40    4.40 
  15  16   3    3.50    4.20 
  14 -17  -3    5.50    6.00 
  13 -17  -3    9.00    6.00 
  12 -17  -3   10.20    5.80 
  11 -17  -3    3.30    5.00 
  10 -17  -3   -6.10    4.10 
   9 -17  -3    7.80    4.50 
   8 -17  -3   18.80    4.90 
   8 -17  -3   14.00    4.80 
   7 -17  -3    0.10    3.70 
   7 -17  -3    1.30    3.00 
   6 -17  -3   12.30    4.50 
   6 -17  -3   11.30    4.10 
   5 -17  -3   -2.00    3.40 
   5 -17  -3    3.90    3.60 
   4 -17  -3   17.90    4.80 
   4 -17  -3   19.30    3.80 
   3 -17  -3   16.20    4.70 
   3 -17  -3   19.00    3.60 
   2 -17  -3    8.60    2.70 
   2 -17  -3    6.00    4.30 
   1 -17  -3   52.69    6.80 
   1 -17  -3   43.60    3.90 
   0 -17  -3   -1.40    3.30 
   0 -17  -3    0.30    1.60 
   0  17   3   -1.90    2.00 
  -1 -17  -3   53.39    6.90 
   1  17   3   35.10    3.70 
  -2 -17  -3    6.00    4.00 
   2  17   3    4.40    2.10 
  -3 -17  -3   21.70    5.40 
   3  17   3   15.70    3.00 
  -4 -17  -3   15.50    5.20 
   4  17   3    8.70    2.70 
  -5 -17  -3    6.80    4.30 
   5  17   3    3.80    2.40 
  -6 -17  -3   18.90    5.20 
   6  17   3    8.20    3.10 
  -7 -17  -3   -2.40    3.60 
   7  17   3    1.60    2.80 
  -8 -17  -3   13.40    4.80 
   8  17   3   10.70    3.90 
   9  17   3    8.00    3.70 
  10  17   3    2.00    3.20 
  11  17   3    8.10    3.90 
  12  17   3    7.30    4.50 
  13  17   3    2.90    3.70 
  14  17   3    2.30    4.00 
  15  17   3    6.60    5.20 
  14 -18  -3    4.70    6.10 
  13 -18  -3   -1.90    5.30 
  12 -18  -3    9.50    5.70 
  11 -18  -3    5.20    5.30 
  10 -18  -3    1.00    4.60 
   9 -18  -3    5.20    4.40 
   8 -18  -3    6.80    5.70 
   8 -18  -3   11.60    4.80 
   7 -18  -3    0.90    3.40 
   7 -18  -3   -4.70    3.30 
   6 -18  -3   10.30    4.20 
   6 -18  -3    6.50    3.80 
   5 -18  -3   -1.40    3.40 
   5 -18  -3    2.40    3.70 
   4 -18  -3   41.30    5.10 
   4 -18  -3   28.70    6.20 
   3 -18  -3   21.40    3.80 
   3 -18  -3   27.50    6.10 
   2 -18  -3    3.10    2.50 
   2 -18  -3   10.30    4.70 
   1 -18  -3   13.30    5.00 
   1 -18  -3   13.40    2.70 
   0 -18  -3   -1.30    4.00 
   0  18   3    5.10    2.40 
  -1 -18  -3   11.20    5.00 
   1  18   3    7.30    2.60 
  -2 -18  -3    5.90    4.40 
   2  18   3    5.30    2.40 
  -3 -18  -3   21.40    5.50 
   3  18   3   13.90    3.10 
  -4 -18  -3   39.60    6.60 
   4  18   3   22.60    3.80 
  -5 -18  -3    3.90    4.20 
   5  18   3    0.30    2.50 
  -6 -18  -3    7.30    4.50 
   6  18   3    5.40    2.80 
  -7 -18  -3    0.40    4.10 
   7  18   3   -1.90    2.40 
  -8 -18  -3   11.90    4.70 
   8  18   3    8.40    3.40 
  10  18   3    0.10    3.10 
  11  18   3    4.10    3.80 
  12  18   3   -4.10    3.50 
  13  18   3    5.40    3.90 
  14  18   3   -1.40    3.60 
  14 -19  -3   -2.10    5.70 
  13 -19  -3    3.80    6.40 
  12 -19  -3   -4.10    5.60 
  11 -19  -3   -7.90    4.30 
  10 -19  -3    6.90    5.20 
   9 -19  -3    3.40    4.90 
   8 -19  -3    9.80    4.40 
   7 -19  -3   15.50    5.10 
   7 -19  -3    6.20    4.00 
   6 -19  -3   -0.80    3.40 
   6 -19  -3   -2.10    3.60 
   5 -19  -3   10.30    4.90 
   5 -19  -3   10.00    4.10 
   4 -19  -3    1.30    3.10 
   4 -19  -3    0.00    3.90 
   3 -19  -3   18.90    5.40 
   3 -19  -3   11.80    3.20 
   2 -19  -3    3.00    3.90 
   2 -19  -3   -0.20    2.50 
   1 -19  -3  118.39    7.00 
   1 -19  -3  125.09    9.30 
   0 -19  -3   -1.70    4.00 
  -1 -19  -3  127.99    9.60 
   1  19   3  134.09    8.60 
  -2 -19  -3    2.00    4.10 
   2  19   3   -0.10    2.20 
  -3 -19  -3   13.00    5.10 
   3  19   3    9.50    2.80 
  -4 -19  -3   -3.90    3.80 
   4  19   3    0.70    2.50 
  -5 -19  -3    6.90    5.00 
   5  19   3    6.50    3.00 
  -6 -19  -3    1.10    4.00 
   6  19   3    1.10    2.90 
  -7 -19  -3   15.20    5.10 
   7  19   3   10.70    3.80 
  -8 -19  -3    9.90    4.60 
   8  19   3    7.50    3.70 
   9  19   3    0.20    3.00 
  10  19   3   14.50    4.80 
  11  19   3    0.80    3.40 
  12  19   3   -0.80    4.00 
  13  19   3   -0.20    3.80 
  14  19   3    3.00    4.30 
  13 -20  -3    0.10    6.30 
  12 -20  -3   -0.70    5.10 
  11 -20  -3   -5.40    4.70 
  10 -20  -3    0.50    4.60 
   9 -20  -3   -1.70    4.20 
   8 -20  -3   11.30    5.50 
   7 -20  -3    1.30    3.80 
   7 -20  -3   -3.80    3.10 
   6 -20  -3    3.50    3.80 
   6 -20  -3   -0.50    3.60 
   5 -20  -3   53.39    5.80 
   5 -20  -3   50.69    7.40 
   4 -20  -3   10.30    4.80 
   4 -20  -3    9.10    3.80 
   3 -20  -3   -3.60    3.70 
   3 -20  -3    1.30    2.80 
   2 -20  -3    6.30    4.80 
   2 -20  -3    9.60    3.20 
   1 -20  -3    1.30    4.40 
   0 -20  -3    9.60    4.70 
  -1 -20  -3    0.20    4.20 
   1  20   3    0.50    2.40 
  -2 -20  -3   14.80    5.40 
   2  20   3    6.00    2.70 
  -3 -20  -3    8.60    4.90 
   3  20   3    1.70    2.50 
  -4 -20  -3    7.70    4.70 
   4  20   3    6.10    3.00 
  -5 -20  -3   60.99    8.20 
   5  20   3   44.30    5.30 
  -6 -20  -3    1.40    4.10 
   6  20   3    1.00    2.90 
  -7 -20  -3    1.00    4.10 
   7  20   3   -2.00    2.80 
  -8 -20  -3    6.20    5.00 
   8  20   3    4.30    3.20 
   9  20   3    2.00    3.60 
  10  20   3   -1.80    3.00 
  11  20   3    2.10    3.90 
  12  20   3    9.30    5.00 
  13  20   3   -3.10    3.50 
  13 -21  -3    1.50    5.70 
  12 -21  -3    8.20    6.00 
  11 -21  -3    0.80    5.80 
  10 -21  -3    0.00    5.40 
   9 -21  -3    0.00    5.00 
   8 -21  -3    1.70    4.70 
   7 -21  -3    1.70    3.80 
   7 -21  -3    5.20    4.70 
   6 -21  -3    0.30    3.40 
   6 -21  -3   -3.00    3.70 
   5 -21  -3    3.30    4.70 
   5 -21  -3   -1.20    3.00 
   4 -21  -3   29.70    4.70 
   4 -21  -3   28.00    6.40 
   3 -21  -3   26.40    6.50 
   3 -21  -3   34.30    4.50 
   2 -21  -3   53.89    7.90 
   1 -21  -3    1.90    4.60 
   0 -21  -3   -3.80    4.10 
  -1 -21  -3   -2.30    4.00 
  -2 -21  -3   54.39    8.00 
  -3 -21  -3   29.50    6.50 
   3  21   3   23.20    3.90 
  -4 -21  -3   25.50    6.40 
   4  21   3   16.00    3.70 
  -5 -21  -3    5.10    4.50 
   5  21   3   -2.80    2.60 
  -6 -21  -3    6.40    4.70 
   6  21   3    1.40    3.00 
  -7 -21  -3    2.60    4.20 
   7  21   3    0.40    3.20 
  -8 -21  -3    2.40    4.90 
   8  21   3    3.90    3.70 
   9  21   3    2.70    3.40 
  10  21   3   -2.60    3.10 
  11  21   3    2.90    4.30 
  12  21   3    3.40    4.40 
  13  21   3   -1.50    3.50 
  12 -22  -3    2.10    5.70 
  11 -22  -3   -2.10    5.00 
  10 -22  -3    7.20    5.40 
   9 -22  -3    1.40    4.80 
   8 -22  -3    6.60    4.70 
   7 -22  -3    3.10    4.00 
   7 -22  -3   -4.60    4.10 
   6 -22  -3    2.70    4.00 
   6 -22  -3    3.40    4.10 
   5 -22  -3   -5.20    3.70 
   5 -22  -3    1.70    3.50 
   4 -22  -3    6.00    4.60 
   4 -22  -3    3.40    3.40 
   3 -22  -3   33.00    7.00 
   2 -22  -3   11.20    4.70 
   1 -22  -3   11.10    5.40 
   0 -22  -3   -2.20    3.90 
  -1 -22  -3   11.60    5.50 
  -2 -22  -3    3.80    4.90 
  -3 -22  -3   38.10    7.10 
  -4 -22  -3    3.80    4.90 
   4  22   3    2.30    2.80 
  -5 -22  -3    2.80    4.60 
   5  22   3   -1.20    2.80 
  -6 -22  -3    2.80    4.90 
   6  22   3    0.30    3.30 
  -7 -22  -3    4.30    4.60 
   7  22   3    1.40    3.50 
  -8 -22  -3   12.80    5.40 
   8  22   3   -0.70    3.10 
   9  22   3    3.50    4.20 
  10  22   3    5.60    4.50 
  11  22   3    4.60    4.10 
  12  22   3   -0.30    3.80 
  13  22   3   -1.60    3.90 
  12 -23  -3    3.60    6.30 
  11 -23  -3   -2.20    5.30 
  10 -23  -3   -0.90    5.40 
   9 -23  -3   -5.20    4.30 
   8 -23  -3    7.50    4.80 
   7 -23  -3    2.20    4.10 
   7 -23  -3    2.00    4.50 
   6 -23  -3    6.00    4.60 
   6 -23  -3    0.00    4.10 
   5 -23  -3   17.00    6.00 
   5 -23  -3    8.40    4.20 
   4 -23  -3   14.00    5.60 
   3 -23  -3   -1.70    4.70 
   2 -23  -3   31.20    6.90 
   1 -23  -3   13.10    5.50 
   0 -23  -3    3.80    4.80 
  -1 -23  -3   12.20    5.60 
  -2 -23  -3   37.60    7.20 
  -3 -23  -3   -2.80    4.20 
  -4 -23  -3    5.00    4.80 
  -5 -23  -3   12.00    5.60 
  -6 -23  -3    6.00    5.40 
   6  23   3   -3.10    3.00 
  -7 -23  -3   -1.50    4.10 
   7  23   3    2.20    3.30 
  -8 -23  -3   19.70    6.10 
   8  23   3   12.60    4.60 
   9  23   3    0.90    3.50 
  10  23   3   -1.50    3.90 
  11  23   3    4.00    4.20 
  12  23   3    0.40    3.90 
  11 -24  -3    2.00    6.20 
  10 -24  -3    0.00    5.00 
   9 -24  -3   -3.60    4.90 
   8 -24  -3   12.20    5.70 
   7 -24  -3    5.30    4.30 
   7 -24  -3   -2.00    4.60 
   6 -24  -3   -1.70    4.60 
   6 -24  -3    4.50    5.00 
   5 -24  -3    3.60    4.80 
   4 -24  -3   11.20    5.30 
   3 -24  -3   -0.90    4.30 
   2 -24  -3    2.70    4.10 
   1 -24  -3   19.60    6.40 
   0 -24  -3   46.10    7.90 
  -1 -24  -3   11.10    5.70 
  -2 -24  -3   -1.70    4.40 
  -3 -24  -3    1.90    4.80 
  -4 -24  -3   17.20    5.80 
  -5 -24  -3    4.70    5.40 
  -6 -24  -3   -1.90    3.80 
  -7 -24  -3    4.10    5.00 
  -8 -24  -3    4.70    5.00 
   8  24   3    5.00    4.30 
   9  24   3    0.40    3.90 
  10  24   3   -1.30    3.80 
  11  24   3    1.10    4.40 
  12  24   3   -4.30    4.40 
  11 -25  -3    4.50    5.60 
  10 -25  -3    5.60    6.00 
   9 -25  -3   -0.50    4.70 
   8 -25  -3    4.40    4.50 
   7 -25  -3    6.40    5.30 
   6 -25  -3    1.10    4.50 
   5 -25  -3    6.50    5.40 
   4 -25  -3   -1.30    4.20 
   3 -25  -3    1.90    5.10 
   2 -25  -3    1.40    5.00 
   1 -25  -3    7.30    5.30 
   0 -25  -3    1.10    4.90 
  -1 -25  -3   21.30    6.30 
  -2 -25  -3    4.60    5.40 
  -3 -25  -3    3.60    5.60 
  -4 -25  -3    1.00    4.50 
  -5 -25  -3   -2.20    3.80 
  -6 -25  -3    9.40    5.20 
  -7 -25  -3    8.20    5.50 
  -8 -25  -3    0.90    4.70 
  11  25   3   -7.20    4.00 
  10 -26  -3    8.80    6.00 
   9 -26  -3   -5.40    5.00 
   7 -26  -3    2.00    5.10 
   6 -26  -3    2.90    4.70 
   5 -26  -3   -2.40    4.10 
   4 -26  -3    1.10    4.20 
   3 -26  -3   -3.20    4.10 
   2 -26  -3    1.40    5.20 
   1 -26  -3   -1.00    4.50 
   0 -26  -3    6.80    6.10 
  -1 -26  -3    3.80    5.20 
  -2 -26  -3    3.60    4.70 
  -3 -26  -3    0.70    4.50 
  -4 -26  -3    7.60    5.60 
  -5 -26  -3    0.20    4.80 
  -6 -26  -3    3.90    5.00 
  -7 -26  -3    2.00    5.30 
  -8 -26  -3    4.00    5.00 
   7 -27  -3    3.50    5.30 
   6 -27  -3    2.00    5.70 
   5 -27  -3   -2.60    4.50 
   4 -27  -3   -2.20    4.50 
   3 -27  -3    0.70    4.90 
   2 -27  -3   10.10    5.80 
   1 -27  -3   -2.20    4.40 
   0 -27  -3    1.90    5.00 
  -1 -27  -3    6.60    5.90 
  -2 -27  -3   10.80    6.10 
  -3 -27  -3    3.20    5.00 
  -4 -27  -3    2.30    5.70 
  -5 -27  -3    1.00    4.70 
  -6 -27  -3    5.00    5.40 
  -7 -27  -3   12.20    6.30 
  -8 -27  -3    3.60    5.50 
   7 -28  -3    7.50    5.30 
   6 -28  -3   -3.40    4.50 
   5 -28  -3   11.70    6.60 
   4 -28  -3    2.30    5.30 
   3 -28  -3    1.10    4.60 
   2 -28  -3    8.90    6.10 
   1 -28  -3    2.70    5.40 
   0 -28  -3   -0.70    5.00 
  -1 -28  -3   -1.60    4.60 
  -2 -28  -3    0.20    5.30 
  -3 -28  -3    2.40    5.50 
  -4 -28  -3   13.20    6.10 
  -5 -28  -3   16.40    6.00 
  -6 -28  -3    7.10    6.10 
  -7 -28  -3   14.60    6.90 
  -8 -28  -3   -1.50    4.80 
   7 -29  -3   -2.00    4.70 
   6 -29  -3   11.40    6.40 
   5 -29  -3    3.00    5.60 
   4 -29  -3    1.80    5.60 
   3 -29  -3    1.50    5.10 
   2 -29  -3    9.60    5.50 
   1 -29  -3   -5.20    5.10 
   0 -29  -3    0.90    4.80 
  -1 -29  -3    5.10    5.70 
  -2 -29  -3    6.80    5.60 
  -3 -29  -3    5.30    5.60 
  -4 -29  -3    3.00    5.60 
  -5 -29  -3    1.80    5.00 
  -6 -29  -3    5.10    6.50 
  -7 -29  -3    1.80    4.90 
  -8 -29  -3    4.90    5.60 
   6 -30  -3    0.30    5.20 
   5 -30  -3    9.30    6.60 
   4 -30  -3    8.20    6.90 
   3 -30  -3    4.90    5.50 
   2 -30  -3    1.70    6.00 
   1 -30  -3    5.80    6.40 
   0 -30  -3    9.60    6.70 
  -1 -30  -3    4.60    5.70 
  -2 -30  -3    2.00    5.70 
  -3 -30  -3   -1.00    5.20 
  -4 -30  -3   -0.50    5.60 
  -5 -30  -3   14.00    6.80 
  -6 -30  -3    0.80    5.20 
   6 -31  -3    7.30    6.10 
   5 -31  -3    3.30    5.70 
   4 -31  -3    4.10    5.60 
   3 -31  -3    5.80    6.00 
   2 -31  -3    5.70    5.60 
   1 -31  -3    7.60    5.70 
   0 -31  -3   10.20    6.10 
  -1 -31  -3    6.50    6.20 
  -2 -31  -3    7.70    5.80 
  -3 -31  -3   -0.80    5.00 
  -3 -31   4    4.30    7.00 
  -2 -31   4    3.20    6.60 
  -1 -31   4    8.10    6.60 
   0 -31   4   -2.70    5.20 
   1 -31   4    9.60    6.40 
   2 -31   4    0.40    5.70 
   3 -31   4   10.30    6.90 
   4 -31   4    0.00    5.60 
   5 -31   4   -1.00    5.60 
   6 -31   4    5.90    6.70 
  -6 -30   4   -1.90    6.30 
  -5 -30   4    5.30    6.20 
  -4 -30   4    4.40    6.70 
  -3 -30   4   10.20    6.70 
  -2 -30   4   -2.40    4.90 
  -1 -30   4    3.70    6.20 
   0 -30   4    5.30    6.10 
   1 -30   4    6.10    5.90 
   2 -30   4    4.50    6.10 
   3 -30   4    5.70    6.80 
   4 -30   4    6.70    6.40 
   5 -30   4   -1.30    6.00 
   6 -30   4   -0.70    5.20 
  -8 -29   4   -2.70    5.30 
  -7 -29   4   -4.80    5.00 
  -6 -29   4    1.20    5.30 
  -5 -29   4    6.90    6.20 
  -4 -29   4    8.20    6.30 
  -3 -29   4   -3.30    4.70 
  -2 -29   4   -1.10    5.10 
  -1 -29   4    0.60    6.20 
   0 -29   4    1.90    5.70 
   1 -29   4   -3.00    5.10 
   2 -29   4   -2.70    5.30 
   3 -29   4    5.00    6.40 
   4 -29   4    6.70    6.70 
   5 -29   4    1.60    6.30 
   6 -29   4    4.60    5.60 
  -9 -28   4    4.70    9.80 
  -8 -28   4    3.70    7.00 
  -7 -28   4   -4.00    5.00 
  -6 -28   4    0.10    5.10 
  -5 -28   4    7.30    6.50 
  -4 -28   4   -3.00    5.20 
  -3 -28   4    0.30    5.40 
  -2 -28   4   -1.80    5.20 
  -1 -28   4    1.00    5.80 
   0 -28   4    1.80    5.70 
   1 -28   4    2.00    5.60 
   2 -28   4    1.00    5.50 
   3 -28   4    6.30    5.70 
   4 -28   4    2.60    6.00 
   5 -28   4   -6.40    4.40 
   6 -28   4    2.50    5.80 
   6 -28   4    1.50    4.80 
   7 -28   4    7.40    7.40 
   7 -28   4    1.90    4.20 
   8 -28   4   -2.30    4.40 
  -9 -27   4    0.40    6.10 
  -8 -27   4    1.30    5.70 
  -7 -27   4   -1.80    4.60 
  -6 -27   4    5.50    6.20 
  -5 -27   4    2.70    5.30 
  -4 -27   4    6.00    5.90 
  -3 -27   4    4.00    5.60 
  -2 -27   4    2.80    5.80 
  -1 -27   4    5.70    5.30 
   0 -27   4    7.40    6.10 
   1 -27   4    4.90    5.80 
   2 -27   4   -2.10    5.00 
   3 -27   4    7.70    5.80 
   4 -27   4   -1.20    4.60 
   5 -27   4    0.70    4.90 
   5 -27   4    0.80    4.00 
   6 -27   4    6.80    6.00 
   6 -27   4    5.50    4.70 
   7 -27   4    1.60    4.20 
   7 -27   4    2.00    5.50 
   8 -27   4    4.30    4.80 
   9 -27   4    0.40    5.30 
  -9 -26   4    8.90    7.10 
  -8 -26   4    3.10    6.20 
  -7 -26   4    0.90    5.40 
  -6 -26   4    2.80    5.30 
  -5 -26   4    5.30    6.00 
  -4 -26   4    1.40    5.00 
  -3 -26   4    1.50    5.40 
  -2 -26   4    5.50    5.70 
  -1 -26   4    3.20    5.40 
   0 -26   4    7.80    6.00 
   1 -26   4    6.20    5.90 
   2 -26   4   -0.10    4.50 
   3 -26   4   -4.40    4.50 
   4 -26   4    0.60    3.10 
   4 -26   4    2.30    5.30 
   5 -26   4   -3.20    4.70 
   5 -26   4    4.90    4.00 
   6 -26   4    2.20    3.90 
   6 -26   4    6.50    5.20 
   7 -26   4    1.10    4.90 
   7 -26   4   -1.90    4.50 
   8 -26   4    4.10    5.10 
   9 -26   4    6.70    5.60 
  10 -26   4    2.50    5.50 
  -9 -25   4   -3.40    4.90 
  -8 -25   4    5.60    6.00 
  -7 -25   4   -5.50    4.30 
  -6 -25   4    8.30    6.40 
  -5 -25   4    6.50    5.30 
  -4 -25   4    4.40    5.40 
  -3 -25   4    2.00    4.90 
  -2 -25   4   -4.50    4.40 
  -1 -25   4    9.10    6.00 
   0 -25   4    1.00    4.90 
   1 -25   4    8.40    5.50 
   2 -25   4   -1.60    4.80 
   3 -25   4   -3.00    4.90 
   3 -25   4    4.30    3.50 
   4 -25   4   -2.70    5.00 
   4 -25   4    4.70    3.90 
   5 -25   4    1.90    3.70 
   5 -25   4    4.80    5.00 
   6 -25   4    9.20    5.90 
   6 -25   4    8.80    4.50 
   7 -25   4   -2.80    4.60 
   7 -25   4    1.80    4.70 
   8 -25   4   -5.50    4.20 
   9 -25   4    5.50    5.00 
  10 -25   4   -1.40    4.80 
  11 -25   4    1.10    5.40 
  -9 -24   4   -4.10    4.50 
  -8 -24   4    5.70    5.30 
  -7 -24   4    7.00    5.70 
  -6 -24   4    5.40    5.70 
  -5 -24   4    1.20    5.10 
  -4 -24   4    5.70    5.70 
  -3 -24   4    1.90    4.80 
  -2 -24   4    5.10    5.20 
  -1 -24   4    1.20    4.80 
   0 -24   4    1.40    4.90 
   1 -24   4    0.50    4.90 
   1 -24   4    2.70    4.80 
   2 -24   4    1.50    5.00 
   2 -24   4   -0.50    3.00 
   3 -24   4   -0.80    3.20 
   3 -24   4   -1.70    4.30 
   4 -24   4   -0.10    4.50 
   4 -24   4    2.90    3.80 
   5 -24   4    9.60    4.10 
   5 -24   4    2.60    4.90 
   6 -24   4    1.30    4.40 
   6 -24   4   -1.00    3.60 
   7 -24   4    4.20    4.60 
   7 -24   4    3.20    4.70 
   8 -24   4    4.50    4.90 
   9 -24   4    0.00    4.70 
  10 -24   4   -3.30    4.70 
  11 -24   4    6.10    5.60 
  -9 -23   4    6.70    5.50 
  -8 -23   4    0.30    4.90 
  -7 -23   4   -2.60    4.40 
  -6 -23   4    5.00    5.00 
  -5 -23   4   14.10    5.80 
  -4 -23   4    2.70    5.00 
  -3 -23   4   -0.20    4.20 
  -2 -23   4    6.80    5.50 
  -1 -23   4    1.90    4.60 
   0 -23   4   -3.80    4.50 
   0 -23   4    2.10    3.00 
   1 -23   4    5.10    2.70 
   1 -23   4    6.40    5.30 
   2 -23   4    8.90    3.70 
   2 -23   4   15.40    6.10 
   3 -23   4    2.80    4.90 
   3 -23   4    2.00    3.40 
   4 -23   4   10.00    5.50 
   4 -23   4   10.30    4.20 
   5 -23   4   14.50    6.10 
   5 -23   4   10.40    4.60 
   6 -23   4   15.30    5.00 
   6 -23   4   12.90    5.60 
   7 -23   4   -3.20    4.70 
   7 -23   4   -1.80    3.90 
   8 -23   4    1.80    4.80 
   9 -23   4    4.10    4.90 
  10 -23   4   -1.20    4.80 
  11 -23   4   -0.40    5.10 
  12 -23   4   -0.80    5.40 
  13  22  -4   -0.50    4.00 
  12  22  -4    5.10    4.30 
  11  22  -4   -1.90    3.10 
  10  22  -4   -2.40    4.70 
  -9 -22   4   -3.20    4.10 
  -8 -22   4    8.30    5.30 
  -7 -22   4    3.10    4.90 
  -6 -22   4   16.60    6.50 
  -5 -22   4   41.00    7.80 
  -4 -22   4    0.00    4.20 
  -3 -22   4   10.00    5.50 
  -2 -22   4   -1.20    4.50 
  -1 -22   4    2.30    4.70 
   0 -22   4    1.20    4.60 
   0 -22   4   -2.00    2.20 
   1 -22   4    5.30    3.10 
   1 -22   4    4.80    4.60 
   2 -22   4   -1.30    2.80 
   2 -22   4   -0.80    4.50 
   3 -22   4    4.60    3.50 
   3 -22   4    3.40    5.20 
   4 -22   4    0.40    4.80 
   4 -22   4    0.10    3.60 
   5 -22   4   37.40    7.10 
   5 -22   4   41.30    6.20 
   6 -22   4    1.50    4.20 
   6 -22   4   13.40    5.40 
   7 -22   4   -1.90    3.70 
   7 -22   4   -0.90    4.10 
   8 -22   4    8.30    4.80 
   9 -22   4   -1.10    4.40 
  10 -22   4   -1.70    4.80 
  11 -22   4   -0.60    5.10 
  12 -22   4   -4.90    5.40 
  13  21  -4    1.10    3.40 
  12  21  -4    0.20    3.30 
  11  21  -4   -0.10    3.60 
  10  21  -4   -0.20    3.10 
   9  21  -4   -0.40    3.00 
  -9 -21   4    0.30    4.50 
   8  21  -4   33.60    5.80 
  -8 -21   4   45.90    7.80 
  -7 -21   4   -4.40    4.00 
  -6 -21   4   57.49    8.50 
  -5 -21   4   24.30    6.60 
  -4 -21   4    1.50    4.90 
  -3 -21   4    3.00    4.40 
  -2 -21   4   10.90    5.50 
  -1 -21   4   61.79    8.40 
   0 -21   4   -2.20    4.30 
   0 -21   4   -2.90    2.20 
   1 -21   4   44.60    7.60 
   1 -21   4   47.60    5.40 
   2 -21   4   26.10    4.20 
   2 -21   4   15.90    5.70 
   3 -21   4    5.50    4.80 
   3 -21   4    0.90    2.90 
   4 -21   4    5.90    3.90 
   4 -21   4    6.70    4.90 
   5 -21   4   37.50    5.80 
   5 -21   4   30.50    6.90 
   6 -21   4   58.29    6.90 
   6 -21   4   74.29    8.90 
   7 -21   4   -2.00    3.90 
   7 -21   4    0.90    4.00 
   8 -21   4   35.50    6.40 
   9 -21   4   -3.00    4.20 
  10 -21   4    0.80    4.80 
  11 -21   4    4.80    5.40 
  12 -21   4   -2.10    5.30 
  13 -21   4    1.10    5.70 
  13  20  -4    0.80    3.60 
  12  20  -4    0.00    3.40 
  11  20  -4    3.10    3.60 
  10  20  -4   -0.80    3.20 
   9  20  -4   -1.00    2.80 
  -9 -20   4    7.10    5.30 
   8  20  -4    2.50    3.00 
  -8 -20   4   13.80    5.40 
   7  20  -4   19.50    4.00 
  -7 -20   4   35.30    6.90 
  -6 -20   4   27.10    6.30 
  -5 -20   4    5.70    4.70 
  -4 -20   4   -1.70    4.10 
  -3 -20   4    2.50    4.70 
  -2 -20   4   11.30    5.40 
  -1 -20   4    8.80    5.10 
   0 -20   4    1.30    2.20 
   0 -20   4    0.60    4.20 
   1 -20   4   10.10    5.00 
   1 -20   4    7.90    2.80 
   2 -20   4   12.80    5.20 
   2 -20   4   10.80    3.30 
   3 -20   4    6.00    4.40 
   3 -20   4    8.40    3.30 
   4 -20   4   -1.50    3.30 
   4 -20   4   -2.20    3.70 
   5 -20   4    8.00    3.80 
   5 -20   4    9.80    4.70 
   6 -20   4   33.40    5.60 
   6 -20   4   34.30    6.50 
   7 -20   4   33.10    6.70 
   7 -20   4   43.50    6.30 
   8 -20   4    7.70    4.70 
   9 -20   4   -1.70    4.40 
  10 -20   4   -7.20    4.30 
  11 -20   4    3.90    5.30 
  12 -20   4   12.70    6.20 
  13 -20   4    0.40    5.60 
  14  19  -4    4.00    4.10 
  13  19  -4    0.30    3.50 
  12  19  -4    0.10    3.10 
  11  19  -4    6.10    3.30 
  10  19  -4    1.20    3.10 
   9  19  -4   -0.70    2.80 
  -9 -19   4    0.00    4.60 
   8  19  -4   22.80    4.00 
  -8 -19   4   31.60    6.40 
   7  19  -4    2.60    2.50 
  -7 -19   4   -2.10    3.80 
   6  19  -4    0.60    2.30 
  -6 -19   4    2.30    4.30 
   5  19  -4    5.80    2.50 
  -5 -19   4    6.90    4.60 
  -4 -19   4    4.60    4.50 
  -3 -19   4    3.00    4.30 
  -2 -19   4    9.10    4.70 
  -1 -19   4    5.50    4.60 
   0 -19   4   -2.80    2.20 
   0 -19   4   -0.20    4.20 
   1 -19   4    2.20    4.30 
   1 -19   4    6.20    3.00 
   2 -19   4    9.30    3.40 
   2 -19   4   12.90    5.20 
   3 -19   4    0.00    2.80 
   3 -19   4   -6.80    3.50 
   4 -19   4    0.80    4.00 
   4 -19   4    1.70    3.20 
   5 -19   4    4.50    4.30 
   5 -19   4    3.40    3.50 
   6 -19   4   -2.40    3.40 
   6 -19   4   -0.60    3.40 
   7 -19   4    2.30    4.20 
   7 -19   4    7.40    4.40 
   8 -19   4   33.40    6.00 
   9 -19   4    4.20    4.60 
  10 -19   4   -2.70    4.60 
  11 -19   4    9.50    5.70 
  12 -19   4    3.80    5.60 
  13 -19   4   -3.10    6.00 
  14 -19   4    2.70    6.10 
  14  18  -4    2.30    4.00 
  13  18  -4   -1.00    3.00 
  12  18  -4    2.10    3.40 
  11  18  -4    3.20    3.50 
  10  18  -4    2.20    2.80 
   9  18  -4   18.40    4.30 
  -9 -18   4   23.90    5.70 
   8  18  -4   -0.20    2.20 
  -8 -18   4    2.90    4.40 
   7  18  -4    3.50    2.60 
  -7 -18   4    1.30    4.00 
   6  18  -4   -2.20    2.00 
  -6 -18   4   -3.40    3.70 
   5  18  -4  101.29    7.70 
  -5 -18   4   85.69    8.20 
   4  18  -4    7.70    2.40 
  -4 -18   4   11.90    5.50 
  -3 -18   4    0.70    4.00 
  -2 -18   4    1.60    4.10 
  -1 -18   4   -0.40    3.90 
   0 -18   4   -0.90    3.90 
   0 -18   4    4.00    2.50 
   1 -18   4   -0.90    3.70 
   1 -18   4    2.30    2.20 
   2 -18   4   -1.60    3.70 
   2 -18   4   -1.70    2.60 
   3 -18   4    4.90    4.00 
   3 -18   4   -2.50    2.60 
   4 -18   4    9.40    3.60 
   4 -18   4    7.60    4.50 
   5 -18   4   86.79    7.70 
   5 -18   4   99.69    7.40 
   6 -18   4    1.60    3.60 
   6 -18   4    2.20    3.60 
   7 -18   4    4.10    4.00 
   7 -18   4    2.00    3.70 
   8 -18   4   -0.10    4.00 
   9 -18   4   20.70    6.00 
  10 -18   4    5.50    5.00 
  11 -18   4   -2.30    4.70 
  12 -18   4   -7.10    5.00 
  13 -18   4    3.30    5.80 
  14 -18   4   -2.60    6.40 
  15  17  -4    3.80    4.10 
  14  17  -4    4.40    4.00 
  13  17  -4    3.70    3.30 
  12  17  -4   22.20    4.80 
  11  17  -4   -0.80    2.80 
  10  17  -4    4.50    3.10 
   9  17  -4    3.40    3.00 
  -9 -17   4    3.00    3.80 
   8  17  -4    2.90    2.70 
  -8 -17   4   -3.60    3.30 
   7  17  -4   -0.40    2.30 
  -7 -17   4   -0.50    4.00 
   6  17  -4   12.90    3.00 
  -6 -17   4   23.00    5.90 
   5  17  -4    5.80    2.40 
  -5 -17   4    7.90    4.50 
   4  17  -4    6.50    2.30 
  -4 -17   4    6.00    4.80 
   3  17  -4    7.60    2.10 
  -3 -17   4   14.10    4.60 
   2  17  -4    3.30    1.70 
  -2 -17   4    5.60    4.20 
  -1 -17   4    4.80    4.10 
   0 -17   4   -2.00    3.40 
   0 -17   4    2.00    2.20 
   1 -17   4    8.00    3.00 
   1 -17   4   11.60    4.30 
   2 -17   4    5.60    2.90 
   2 -17   4    6.90    4.20 
   3 -17   4   12.80    4.50 
   3 -17   4    4.60    2.90 
   4 -17   4    7.30    4.10 
   4 -17   4   11.20    3.60 
   5 -17   4    1.60    3.40 
   5 -17   4    8.10    4.00 
   6 -17   4   22.30    5.00 
   6 -17   4   23.60    5.20 
   7 -17   4    2.80    3.30 
   7 -17   4    0.00    3.70 
   8 -17   4    0.30    4.50 
   9 -17   4    3.20    4.90 
  10 -17   4   -1.90    4.50 
  11 -17   4    5.50    5.30 
  12 -17   4   31.60    6.90 
  13 -17   4   -4.70    5.30 
  14 -17   4   -1.30    5.60 
  15  16  -4   10.50    4.60 
  14  16  -4    0.10    3.40 
  13  16  -4    3.00    3.60 
  12  16  -4    2.50    3.00 
  11  16  -4   16.10    4.40 
  10  16  -4    0.30    2.80 
   9  16  -4    1.60    2.30 
  -9 -16   4    0.40    4.00 
   8  16  -4    0.10    2.50 
   8  16  -4    0.70    2.40 
  -8 -16   4   -3.70    3.60 
   7  16  -4    3.40    2.40 
   7  16  -4   14.60    3.20 
  -7 -16   4    8.70    4.20 
   6  16  -4    4.50    2.50 
  -6 -16   4    7.20    4.20 
   5  16  -4    7.90    2.50 
  -5 -16   4   13.20    4.90 
   4  16  -4    2.50    1.90 
  -4 -16   4    5.80    3.90 
   3  16  -4    5.90    1.90 
  -3 -16   4    3.60    3.70 
   2  16  -4    2.50    1.40 
  -2 -16   4    2.80    3.80 
   1  16  -4   11.00    1.80 
  -1 -16   4   23.60    5.20 
   0 -16   4   20.60    3.20 
   0 -16   4   28.20    5.40 
   1 -16   4   18.30    3.20 
   1 -16   4   20.70    5.10 
   2 -16   4    4.80    2.60 
   2 -16   4    2.50    3.40 
   3 -16   4    4.40    4.00 
   3 -16   4    4.60    2.80 
   4 -16   4    5.10    3.80 
   4 -16   4   -2.00    2.70 
   5 -16   4   11.10    4.20 
   5 -16   4    7.90    3.90 
   6 -16   4    6.40    4.00 
   6 -16   4    2.40    3.70 
   7 -16   4    7.00    3.90 
   7 -16   4    3.80    4.00 
   8 -16   4   -5.00    3.60 
   9 -16   4    2.30    4.20 
  10 -16   4   -4.40    4.10 
  11 -16   4    6.60    5.40 
  12 -16   4    2.00    5.20 
  13 -16   4   -8.50    4.80 
  14 -16   4    8.00    6.30 
  15 -16   4    8.10    7.20 
  15  15  -4    0.50    3.70 
  14  15  -4    5.10    3.90 
  13  15  -4   10.80    4.10 
  12  15  -4    3.20    3.30 
  11  15  -4    1.90    2.60 
  10  15  -4    0.80    2.50 
  -9 -15   4   16.70    5.00 
   8  15  -4    3.20    2.60 
   8  15  -4    0.50    2.40 
  -8 -15   4    7.40    4.30 
   7  15  -4   10.40    3.00 
   7  15  -4    3.50    2.60 
  -7 -15   4    8.60    4.50 
   6  15  -4   94.89    7.70 
  -6 -15   4   81.69    7.70 
   5  15  -4    1.50    1.90 
  -5 -15   4    5.10    4.40 
   4  15  -4    0.30    1.60 
  -4 -15   4   -1.60    3.20 
   3  15  -4   -0.40    1.40 
  -3 -15   4   -0.10    3.20 
   2  15  -4   10.30    1.80 
  -2 -15   4   11.40    4.20 
   1  15  -4   10.30    1.60 
  -1 -15   4   18.00    4.60 
   0  15  -4    0.40    1.00 
   0 -15   4    1.10    1.90 
   0 -15   4    0.30    2.80 
   1 -15   4   15.50    4.40 
   1 -15   4   13.40    2.90 
   2 -15   4   14.70    3.00 
   2 -15   4   21.10    4.60 
   3 -15   4    0.20    2.50 
   3 -15   4    2.30    3.10 
   4 -15   4    2.00    3.10 
   4 -15   4    2.00    3.20 
   5 -15   4    3.50    3.30 
   5 -15   4    7.40    3.50 
   6 -15   4   96.19    7.30 
   6 -15   4   86.79    7.10 
   7 -15   4    9.60    3.70 
   7 -15   4    7.70    4.10 
   8 -15   4    7.30    4.30 
   9 -15   4   -2.10    3.90 
  10 -15   4   -2.10    4.30 
  11 -15   4    3.60    4.90 
  12 -15   4   -2.40    5.30 
  13 -15   4    2.90    5.30 
  14 -15   4    2.80    5.50 
  15 -15   4    1.70    5.90 
  15  14  -4    6.90    4.10 
  14  14  -4    1.80    3.30 
  13  14  -4    4.20    3.20 
  12  14  -4    0.70    3.10 
  11  14  -4    1.80    3.00 
  11  14  -4   -4.00    4.80 
  10  14  -4    0.30    2.90 
  10  14  -4    1.30    2.50 
   9  14  -4    5.10    2.90 
   9  14  -4    4.40    2.60 
  -9 -14   4    5.90    5.10 
   8  14  -4    5.00    2.80 
   8  14  -4    6.30    2.80 
  -8 -14   4    8.00    4.20 
   7  14  -4    7.20    2.70 
   7  14  -4    0.00    2.10 
  -7 -14   4    0.90    3.70 
   6  14  -4    3.80    2.10 
  -6 -14   4    5.20    3.70 
   5  14  -4   12.60    2.70 
  -5 -14   4   13.40    4.40 
   4  14  -4   91.69    6.20 
  -4 -14   4   87.99    7.10 
   3  14  -4    2.30    1.40 
  -3 -14   4    3.00    3.30 
   2  14  -4    0.60    1.20 
  -2 -14   4    2.40    3.10 
   1  14  -4  138.29    5.70 
  -1 -14   4  133.29    8.40 
   0  14  -4   14.80    1.50 
   0 -14   4   18.90    2.90 
   0 -14   4   21.30    4.40 
   1 -14   4  132.59    8.50 
   1 -14   4  139.19    6.60 
   2 -14   4    3.30    3.20 
   2 -14   4   -0.30    2.00 
   3 -14   4    6.60    3.20 
   3 -14   4   -0.30    2.20 
   4 -14   4   88.69    6.10 
   4 -14   4   90.29    6.90 
   5 -14   4   11.10    3.50 
   5 -14   4   13.20    4.00 
   6 -14   4    5.80    3.70 
   6 -14   4    9.10    3.70 
   7 -14   4    4.60    4.20 
   7 -14   4    0.10    3.20 
   8 -14   4    5.30    4.30 
   9 -14   4    0.90    4.00 
  10 -14   4   -2.00    4.10 
  11 -14   4    2.60    4.80 
  12 -14   4    3.60    5.60 
  13 -14   4   -1.70    5.70 
  14 -14   4    7.10    5.70 
  15 -14   4   -7.70    5.40 
  16  13  -4    5.50    3.90 
  15  13  -4    1.30    3.20 
  14  13  -4    6.80    4.00 
  13  13  -4    0.60    3.00 
  12  13  -4   -3.80    4.80 
  12  13  -4    0.00    2.70 
  11  13  -4    1.30    2.70 
  11  13  -4    3.30    3.40 
  10  13  -4    3.00    2.90 
  10  13  -4    0.30    2.50 
   9  13  -4    8.00    3.10 
   9  13  -4    7.00    2.80 
   8  13  -4   10.00    3.10 
   8  13  -4    8.20    3.00 
  -8 -13   4   13.50    4.20 
   7  13  -4    0.80    2.00 
   7  13  -4   -0.60    1.90 
  -7 -13   4   -0.30    3.10 
   6  13  -4  135.69    8.60 
  -6 -13   4  126.79    8.10 
   5  13  -4   51.99    5.50 
  -5 -13   4   51.69    6.30 
   4  13  -4    2.50    1.50 
  -4 -13   4    1.00    3.00 
   3  13  -4    5.20    1.70 
  -3 -13   4    7.60    3.60 
   2  13  -4   -2.20    1.00 
  -2 -13   4    0.30    3.10 
   1  13  -4    0.80    0.90 
  -1 -13   4   -1.20    2.60 
   0  13  -4   -0.60    1.10 
   0 -13   4   -0.50    1.70 
   0 -13   4    0.20    2.90 
   1 -13   4    0.50    2.80 
   2 -13   4    2.40    3.00 
   2 -13   4   -2.10    2.20 
   3 -13   4    6.50    3.10 
   3 -13   4    5.30    2.50 
   4 -13   4    1.40    2.60 
   4 -13   4    4.70    2.90 
   5 -13   4   41.40    5.00 
   5 -13   4   45.80    5.40 
   6 -13   4  110.39    7.20 
   6 -13   4  134.29    8.40 
   7 -13   4    2.70    3.70 
   7 -13   4   -0.30    2.60 
   8 -13   4   10.30    4.30 
   9 -13   4   11.10    4.50 
  10 -13   4   -4.50    4.00 
  11 -13   4   -1.40    4.40 
  12 -13   4   -0.50    4.50 
  13 -13   4    1.00    5.00 
  14 -13   4    0.20    5.50 
  15 -13   4   -2.50    6.10 
  16  12  -4    3.40    4.10 
  15  12  -4    5.00    3.80 
  14  12  -4    2.60    3.60 
  13  12  -4    8.10    3.80 
  13  12  -4    3.50    5.00 
  12  12  -4    3.30    3.70 
  12  12  -4   -1.80    2.50 
  11  12  -4    0.80    2.60 
  11  12  -4   -2.30    2.70 
  10  12  -4   -0.20    2.80 
   9  12  -4   -2.10    2.60 
   8  12  -4   15.20    3.40 
  -8 -12   4   12.70    4.00 
   7  12  -4   42.40    4.60 
  -7 -12   4   51.89    6.40 
  -6 -12   4    7.60    3.70 
   5  12  -4    6.70    2.10 
  -5 -12   4   11.20    3.70 
   4  12  -4    9.90    2.10 
  -4 -12   4   19.30    4.20 
   3  12  -4    1.10    1.20 
  -3 -12   4    4.20    3.40 
   2  12  -4    1.90    1.10 
  -2 -12   4    2.50    2.80 
   1  12  -4    3.10    1.00 
  -1 -12   4    4.10    3.20 
   0 -12   4   -1.10    2.20 
   0 -12   4    2.90    1.70 
   1 -12   4    4.70    2.00 
   1 -12   4    1.00    3.00 
   2 -12   4    5.50    2.90 
   2 -12   4   -0.20    2.10 
   3 -12   4   -3.10    2.20 
   3 -12   4    1.70    2.10 
   4 -12   4   14.70    3.20 
   4 -12   4   20.90    4.00 
   5 -12   4    7.30    3.00 
   5 -12   4    9.10    3.30 
   6 -12   4    9.10    3.40 
   6 -12   4    7.10    3.50 
   7 -12   4   39.10    5.40 
   7 -12   4   50.29    5.40 
   8 -12   4   10.10    4.20 
   9 -12   4   -0.60    4.00 
  10 -12   4   -0.50    4.10 
  11 -12   4   -2.60    4.10 
  12 -12   4   -1.70    4.60 
  13 -12   4   11.00    5.80 
  14 -12   4    1.10    5.40 
  15 -12   4   -2.60    5.60 
  16 -12   4   -1.70    5.60 
  16  11  -4    1.50    3.40 
  15  11  -4    2.00    3.30 
  14  11  -4    3.10    3.60 
  14  11  -4   -2.00    5.40 
  13  11  -4   -3.00    3.80 
  13  11  -4   -0.70    2.70 
  12  11  -4   -2.60    3.40 
  11  11  -4   11.80    4.00 
  10  11  -4   14.10    4.00 
   9  11  -4   12.60    3.50 
   8  11  -4   24.40    3.70 
  -8 -11   4   25.50    4.60 
   7  11  -4   17.20    3.10 
  -7 -11   4   28.20    4.70 
  -6 -11   4    6.60    3.10 
  -5 -11   4   31.90    4.90 
  -4 -11   4   25.60    4.30 
   3  11  -4   -0.10    1.10 
  -3 -11   4    2.40    2.60 
   2  11  -4   13.60    1.80 
  -2 -11   4   17.00    3.70 
   1  11  -4   33.20    2.70 
  -1 -11   4   32.10    4.60 
   0 -11   4    3.50    1.60 
   0 -11   4    1.40    2.80 
   1 -11   4   29.60    3.10 
   1 -11   4   24.40    4.10 
   2 -11   4   14.70    2.60 
   2 -11   4   19.90    3.70 
   3 -11   4    1.10    2.10 
   3 -11   4    1.30    2.40 
   4 -11   4   22.70    3.70 
   4 -11   4   20.30    3.60 
   5 -11   4   33.00    4.30 
   5 -11   4   34.10    4.60 
   6 -11   4    6.90    3.30 
   6 -11   4    3.30    2.60 
   7 -11   4   26.70    4.10 
   7 -11   4   25.00    4.50 
   8 -11   4   27.70    5.10 
   9 -11   4   10.90    4.50 
  10 -11   4   15.30    5.00 
  11 -11   4    8.70    4.80 
  12 -11   4   -3.10    4.50 
  13 -11   4    1.10    4.90 
  14 -11   4    1.90    5.30 
  15 -11   4   -3.50    6.00 
  16 -11   4   -3.90    5.60 
  16  10  -4   -1.10    3.00 
  15  10  -4    7.90    4.20 
  14  10  -4   -1.60    4.20 
  14  10  -4    0.40    3.00 
  13  10  -4   -4.80    3.70 
  12  10  -4   -5.00    2.80 
  11  10  -4   51.59    5.90 
  10  10  -4    6.10    3.30 
   9  10  -4   69.49    5.60 
   8  10  -4    2.80    2.40 
  -8 -10   4    0.10    2.90 
   7  10  -4  137.19    6.90 
  -7 -10   4  121.79    7.30 
   6  10  -4   -0.90    1.70 
  -6 -10   4   -1.40    2.50 
  -5 -10   4    6.90    2.90 
  -4 -10   4   36.50    4.70 
  -3 -10   4   93.49    6.10 
   2  10  -4   61.99    3.90 
  -2 -10   4   62.59    5.10 
   1  10  -4    2.70    0.90 
  -1 -10   4    2.80    2.60 
   0 -10   4   21.00    2.40 
   0 -10   4   21.00    3.80 
   1 -10   4    2.80    2.50 
   1 -10   4    3.20    1.80 
   2 -10   4   64.29    5.00 
   2 -10   4   76.69    4.50 
   3 -10   4   85.59    5.00 
   3 -10   4   86.29    5.50 
   4 -10   4   24.30    3.80 
   4 -10   4   24.10    3.40 
   5 -10   4    1.50    2.50 
   5 -10   4    5.80    3.10 
   6 -10   4    0.20    2.20 
   6 -10   4    2.80    2.90 
   7 -10   4  120.59    7.60 
   7 -10   4  124.89    6.50 
   8 -10   4    0.00    3.50 
   9 -10   4   81.99    7.30 
  10 -10   4   -1.10    3.90 
  11 -10   4   61.49    7.40 
  12 -10   4   -2.40    4.20 
  13 -10   4    8.70    5.80 
  14 -10   4    5.20    5.50 
  15 -10   4   13.30    6.30 
  16 -10   4    5.70    6.10 
  16   9  -4    0.80    3.50 
  15   9  -4   -1.30    4.70 
  15   9  -4    2.50    3.30 
  14   9  -4   -3.70    4.20 
  13   9  -4   -2.40    3.20 
  12   9  -4    0.30    3.50 
  11   9  -4    8.60    3.90 
  10   9  -4    8.50    3.30 
   9   9  -4   11.80    3.40 
   9   9  -4    6.70    2.90 
   8   9  -4   63.09    5.30 
  -8  -9   4   58.09    5.10 
   7   9  -4   -0.90    2.10 
  -7  -9   4    2.70    2.70 
   6   9  -4   14.20    2.70 
  -6  -9   4   13.00    3.20 
  -5  -9   4   35.50    4.60 
  -4  -9   4   87.89    5.70 
  -3  -9   4   56.69    4.70 
  -2  -9   4    9.10    2.90 
   1   9  -4   22.80    2.10 
  -1  -9   4   24.90    3.80 
   0  -9   4   -2.30    2.10 
   0  -9   4   -1.00    1.20 
   1  -9   4   25.40    3.70 
   1  -9   4   28.70    2.90 
   2  -9   4    9.20    2.20 
   2  -9   4    7.20    2.80 
   3  -9   4   52.09    4.30 
   3  -9   4   60.19    4.20 
   4  -9   4   81.79    5.20 
   4  -9   4   84.59    5.30 
   5  -9   4   36.30    4.10 
   5  -9   4   33.20    4.00 
   6  -9   4   11.60    2.80 
   6  -9   4   16.20    3.50 
   7  -9   4    3.50    2.10 
   7  -9   4    2.90    3.20 
   8  -9   4   55.49    5.90 
   9  -9   4   14.70    4.80 
  10  -9   4   -1.50    4.00 
  11  -9   4    2.10    4.80 
  12  -9   4   -4.60    4.70 
  13  -9   4   -1.50    4.50 
  14  -9   4   -2.80    5.60 
  15  -9   4   -3.90    5.00 
  16  -9   4   -3.10    5.90 
  17   8  -4    2.00    4.00 
  16   8  -4   -4.90    4.60 
  16   8  -4    0.00    3.10 
  15   8  -4   -0.10    4.70 
  14   8  -4   -5.60    4.30 
  13   8  -4   -0.50    3.80 
  12   8  -4   39.30    5.60 
  11   8  -4    6.60    3.40 
  10   8  -4    0.90    2.90 
   9   8  -4   54.29    5.40 
   9   8  -4   63.99    5.30 
   8   8  -4   10.20    2.90 
   8   8  -4    9.60    3.10 
  -8  -8   4   13.10    3.20 
   7   8  -4    0.40    2.00 
  -7  -8   4   -1.20    2.30 
   6   8  -4   11.30    2.60 
  -6  -8   4    7.00    2.80 
  -5  -8   4   69.49    5.10 
  -4  -8   4    8.60    2.60 
  -3  -8   4    0.40    2.30 
  -2  -8   4    0.60    2.20 
   0  -8   4    7.90    2.70 
   0  -8   4    2.50    1.50 
   1  -8   4   26.10    3.60 
   1  -8   4   23.30    2.50 
   2  -8   4    3.10    1.80 
   2  -8   4    2.80    2.10 
   3  -8   4   -0.40    2.10 
   3  -8   4    1.50    1.90 
   4  -8   4    8.60    2.50 
   4  -8   4    9.30    2.70 
   5  -8   4   64.89    4.80 
   5  -8   4   64.19    4.30 
   6  -8   4   11.60    2.50 
   6  -8   4   10.40    3.20 
   7  -8   4    0.60    1.90 
   7  -8   4    0.60    3.10 
   8  -8   4    5.40    3.50 
   9  -8   4   52.89    6.20 
  10  -8   4    2.20    3.90 
  11  -8   4    4.40    4.90 
  12  -8   4   28.80    5.90 
  13  -8   4   -4.20    4.50 
  14  -8   4   -3.20    4.70 
  15  -8   4    0.40    5.20 
  15  -8   4    0.20    5.20 
  16  -8   4   -2.60    5.40 
  17   7  -4    4.60    3.80 
  16   7  -4   -8.50    4.30 
  15   7  -4   -2.30    4.40 
  14   7  -4   -0.90    4.20 
  13   7  -4    6.30    4.30 
  12   7  -4   -2.00    3.50 
  11   7  -4   18.70    4.30 
  10   7  -4    2.00    3.10 
   9   7  -4    1.50    3.50 
   9   7  -4    0.80    2.90 
   8   7  -4   -0.70    2.20 
   8   7  -4    0.40    2.30 
   7   7  -4    6.60    2.20 
  -7  -7   4    9.30    2.60 
   6   7  -4    7.50    2.20 
  -6  -7   4    6.30    2.60 
   5   7  -4   79.09    4.60 
  -5  -7   4   79.69    5.20 
  -4  -7   4   34.60    3.70 
  -3  -7   4   14.30    2.80 
  -2  -7   4   37.70    3.60 
  -1  -7   4  254.77    9.60 
   0  -7   4   -0.10    1.10 
   0  -7   4   -1.50    2.00 
   1  -7   4  244.28    8.30 
   1  -7   4  252.57    9.40 
   2  -7   4   37.20    3.40 
   2  -7   4   35.70    3.10 
   3  -7   4   11.60    2.40 
   3  -7   4   13.90    2.40 
   4  -7   4   32.10    3.30 
   4  -7   4   29.40    3.00 
   5  -7   4   77.39    5.10 
   5  -7   4   71.89    4.30 
   6  -7   4    7.90    2.20 
   6  -7   4    8.30    2.90 
  -7   7  -4    9.00    2.20 
   7  -7   4    8.40    2.10 
   7  -7   4    7.20    3.10 
   8  -7   4   -1.30    3.20 
   9  -7   4   -4.00    3.20 
  10  -7   4    4.40    4.10 
  11  -7   4   23.10    5.40 
  12  -7   4   -0.80    4.30 
  13  -7   4    6.70    5.60 
  14  -7   4   -4.60    5.20 
  15  -7   4   -6.80    5.50 
  15  -7   4    4.00    3.20 
  16  -7   4    1.10    3.60 
  16  -7   4   -7.30    4.80 
  17   6  -4  -12.90    3.90 
  16   6  -4   -8.30    4.50 
  15   6  -4   -7.10    4.10 
  14   6  -4   -5.10    3.50 
  13   6  -4    4.40    4.00 
  12   6  -4    1.70    3.30 
  11   6  -4    0.60    3.50 
  10   6  -4    4.00    3.10 
   9   6  -4    8.70    3.40 
   8   6  -4    2.20    2.30 
   8   6  -4    2.50    2.30 
   7   6  -4    8.00    2.60 
   7   6  -4    7.50    2.40 
   6   6  -4   14.40    2.60 
  -6  -6   4   15.20    2.80 
   5   6  -4   52.29    4.00 
  -5  -6   4   58.89    4.20 
  -4  -6   4    4.00    2.00 
  -3  -6   4  232.18    8.80 
  -2  -6   4    0.60    1.90 
  -1  -6   4  199.78    7.90 
   0  -6   4 1560.54   41.80 
   0  -6   4 1650.63   43.20 
   1  -6   4  211.88    8.00 
   1  -6   4  210.48    7.30 
   2  -6   4    0.30    1.80 
   2  -6   4    1.40    1.60 
   3  -6   4  223.28    8.20 
   3  -6   4  227.98    8.20 
   4  -6   4    3.20    1.80 
   4  -6   4    2.40    2.00 
   5  -6   4   54.19    4.40 
   5  -6   4   53.19    3.50 
  -6   6  -4   19.00    2.50 
   6  -6   4   16.50    3.30 
   6  -6   4   17.10    2.40 
  -7   6  -4    9.20    1.90 
   7  -6   4    3.40    2.80 
   8  -6   4   -0.20    3.20 
   9  -6   4    2.50    3.80 
  10  -6   4    5.10    4.20 
  11  -6   4   -4.30    3.90 
  12  -6   4   -1.80    4.20 
  13  -6   4   -7.20    4.20 
  14  -6   4    0.90    4.90 
  15  -6   4   -1.40    3.20 
  15  -6   4   -9.60    4.60 
  16  -6   4    1.20    3.60 
  16  -6   4   -1.60    6.10 
  17  -6   4   -2.90    5.50 
  17  -6   4    3.50    4.00 
  17   5  -4   -7.60    4.60 
  16   5  -4   -1.60    4.90 
  15   5  -4    8.70    4.70 
  14   5  -4    3.40    4.40 
  13   5  -4   -0.30    4.10 
  12   5  -4    5.50    4.00 
  11   5  -4   -1.30    3.50 
  10   5  -4    1.70    2.90 
   9   5  -4    9.30    3.10 
   8   5  -4    6.50    2.90 
   8   5  -4   11.90    2.80 
   7   5  -4   20.80    3.20 
   7   5  -4   23.60    3.20 
   6   5  -4  163.88    7.00 
   6   5  -4  162.48    7.20 
   5   5  -4    9.20    2.10 
  -5  -5   4   11.20    2.40 
  -4  -5   4    0.20    1.60 
  -3  -5   4   64.99    4.00 
  -2  -5   4    4.50    1.90 
  -1  -5   4  185.78    7.40 
   0  -5   4   -1.20    1.30 
   0  -5   4   -0.60    1.80 
   1  -5   4  186.58    6.50 
   1  -5   4  187.48    7.10 
   2  -5   4    1.30    1.70 
   2  -5   4    2.90    1.70 
   3  -5   4   69.29    3.80 
   3  -5   4   72.19    4.10 
   4  -5   4   -1.50    1.80 
   4  -5   4   -0.30    1.40 
  -5   5  -4   11.80    2.00 
   5  -5   4   13.40    2.10 
  -6   5  -4  157.48    5.80 
   6  -5   4  154.38    7.60 
  -7   5  -4   21.60    2.30 
   7  -5   4   16.30    3.50 
   8  -5   4   10.60    3.60 
   9  -5   4    5.20    3.80 
  10  -5   4    4.60    4.00 
  11  -5   4    3.30    4.30 
  12  -5   4    5.30    5.10 
  13  -5   4    3.20    4.70 
  14  -5   4    7.10    3.40 
  14  -5   4    7.30    5.70 
  15  -5   4    9.40    3.90 
  15  -5   4    4.00    5.80 
  16  -5   4   -0.20    3.30 
  16  -5   4   -0.10    5.50 
  17  -5   4   -6.70    6.10 
  17  -5   4    3.90    3.70 
  17   4  -4   -5.10    4.60 
  16   4  -4   -7.30    4.70 
  15   4  -4   -4.50    4.00 
  14   4  -4    2.30    4.50 
  13   4  -4   -1.40    3.50 
  12   4  -4   10.50    4.10 
  11   4  -4    3.20    3.70 
  10   4  -4    2.40    3.20 
   9   4  -4   42.10    5.10 
   8   4  -4   55.59    4.10 
   8   4  -4   46.60    4.80 
   7   4  -4  140.59    6.20 
   7   4  -4  138.29    6.90 
   6   4  -4   35.30    3.40 
   6   4  -4   34.30    3.80 
   5   4  -4    1.70    1.90 
   5   4  -4    2.90    1.70 
   4   4  -4   13.70    2.50 
   4   4  -4   16.10    2.40 
  -4  -4   4   18.60    2.60 
  -3  -4   4  305.87   10.20 
  -2  -4   4   79.09    4.20 
  -1  -4   4   47.20    3.40 
   0  -4   4  366.96   11.10 
   0  -4   4  332.37   10.20 
   1  -4   4   39.10    3.00 
   1  -4   4   41.90    2.70 
   2  -4   4   77.49    3.90 
   2  -4   4   83.29    4.10 
  -3   4  -4  301.87    9.50 
   3  -4   4  307.17    9.70 
   3  -4   4  290.67    9.20 
   3  -4   4  297.37    9.40 
  -4   4  -4   18.10    2.20 
   4  -4   4   19.80    2.70 
  -5   4  -4    2.20    1.30 
   5  -4   4    2.60    2.10 
  -6   4  -4   29.10    2.50 
   6  -4   4   35.60    3.90 
  -7   4  -4  141.39    5.10 
   7  -4   4  150.98    7.80 
   8  -4   4   50.59    5.30 
   9  -4   4   41.70    5.50 
  10  -4   4    0.00    3.70 
  11  -4   4    1.40    4.30 
  12  -4   4    4.20    4.50 
  13  -4   4   -7.80    3.90 
  14  -4   4    3.70    3.30 
  14  -4   4    1.70    4.90 
  15  -4   4   -3.00    4.80 
  15  -4   4    1.70    3.60 
  16  -4   4   -0.50    3.60 
  16  -4   4   -6.50    5.10 
  17  -4   4    3.60    4.00 
  17  -4   4   -9.20    6.10 
  17   3  -4   -6.10    4.70 
  16   3  -4    0.50    4.60 
  15   3  -4   -1.80    4.80 
  14   3  -4    4.30    4.30 
  13   3  -4   -4.10    3.30 
  12   3  -4   14.70    4.70 
  11   3  -4   38.20    5.40 
  10   3  -4   56.89    6.00 
   9   3  -4    0.90    2.70 
   8   3  -4  144.99    6.30 
   8   3  -4  152.28    7.70 
   7   3  -4    6.20    2.20 
   7   3  -4    2.90    2.30 
   6   3  -4    3.30    1.90 
   6   3  -4    2.30    1.90 
   5   3  -4  237.28    8.80 
   5   3  -4  245.58    8.50 
   4   3  -4   51.29    3.40 
   4   3  -4   48.20    3.30 
   3   3  -4  330.07   10.60 
   2   3  -4   27.20    2.90 
   1   3  -4   40.70    2.90 
  -1  -3   4   45.70    3.00 
   0   3  -4    0.00    1.30 
   0  -3   4   -0.40    0.80 
   0  -3   4   -0.90    1.30 
  -1   3  -4   43.70    2.80 
   1  -3   4   41.60    2.40 
  -2   3  -4   30.70    2.60 
   2  -3   4   34.10    2.70 
  -3   3  -4  316.37    9.60 
   3  -3   4  318.77    9.90 
   3  -3   4  313.57    9.90 
  -4   3  -4   54.99    2.90 
   4  -3   4   49.70    3.60 
  -5   3  -4  228.28    7.20 
   5  -3   4  219.48    8.40 
  -6   3  -4    2.60    1.50 
   6  -3   4    2.40    2.50 
   7  -3   4    8.10    3.00 
   8  -3   4  149.88    8.00 
   9  -3   4   14.80    4.30 
  10  -3   4   60.29    6.50 
  11  -3   4   43.90    6.20 
  12  -3   4    2.60    4.40 
  13  -3   4    2.80    4.40 
  14  -3   4    2.40    3.40 
  14  -3   4   -0.10    5.20 
  15  -3   4    0.10    5.10 
  15  -3   4    2.20    3.30 
  16  -3   4   11.50    6.90 
  16  -3   4   12.80    4.40 
  17  -3   4    2.00    3.60 
  17  -3   4   -7.30    5.90 
  17   2  -4   -3.70    5.00 
  16   2  -4   -0.30    4.80 
  15   2  -4   -5.50    3.80 
  14   2  -4    4.60    4.70 
  13   2  -4    1.00    4.10 
  12   2  -4    6.30    4.00 
  11   2  -4   13.10    4.50 
  10   2  -4   69.29    6.20 
   9   2  -4   18.50    4.10 
   8   2  -4   14.90    2.70 
   8   2  -4   16.70    3.40 
   7   2  -4  108.99    6.10 
   7   2  -4  107.59    5.20 
   6   2  -4  160.88    7.20 
   6   2  -4  156.48    6.30 
   5   2  -4   36.90    3.30 
   5   2  -4   37.40    3.00 
   4   2  -4   96.99    4.60 
   4   2  -4   90.59    4.30 
   3   2  -4    4.20    1.70 
   3   2  -4    3.90    1.50 
   2   2  -4   81.09    3.80 
   1   2  -4  152.78    5.60 
   0   2  -4    0.40    1.00 
   0  -2   4    0.00    0.70 
  -1   2  -4  151.98    5.40 
   1  -2   4  153.88    5.00 
  -2   2  -4   79.79    3.60 
   2  -2   4   80.49    3.60 
  -3   2  -4    1.10    1.30 
   3  -2   4    0.00    1.60 
   3  -2   4    1.20    0.90 
  -4   2  -4   88.29    3.80 
   4  -2   4   94.89    4.60 
   4  -2   4   88.69    4.60 
  -5   2  -4   32.30    2.40 
   5  -2   4   33.50    3.30 
  -6   2  -4  145.19    4.90 
   6  -2   4  160.68    7.10 
   7  -2   4  104.19    6.10 
   8  -2   4   18.70    4.10 
   9  -2   4   22.10    4.60 
  10  -2   4   76.59    6.80 
  11  -2   4   15.80    5.10 
  12  -2   4   -0.90    4.60 
  13  -2   4    6.60    3.60 
  13  -2   4    0.50    4.20 
  14  -2   4    2.10    3.00 
  14  -2   4   -2.70    4.50 
  15  -2   4   -0.50    3.10 
  15  -2   4   -2.30    5.60 
  16  -2   4    7.10    4.00 
  16  -2   4    0.10    6.10 
  17  -2   4    3.30    4.10 
  17  -2   4   -2.40    5.80 
  17   1  -4   -9.70    4.50 
  16   1  -4   -7.10    4.50 
  15   1  -4    3.80    4.60 
  14   1  -4    7.80    4.50 
  13   1  -4   -2.60    3.60 
  12   1  -4   42.30    6.00 
  11   1  -4   11.40    4.60 
  10   1  -4  118.29    7.80 
   9   1  -4    1.40    2.80 
   8   1  -4  349.67   13.00 
   8   1  -4  329.57   10.70 
   7   1  -4  164.68    7.80 
   7   1  -4  170.38    6.50 
   6   1  -4   27.00    3.30 
   6   1  -4   29.80    3.00 
   5   1  -4  183.38    6.70 
   5   1  -4  178.98    7.30 
   4   1  -4 1540.55   40.60 
   4   1  -4 1498.65   39.90 
   3   1  -4    4.20    1.50 
   3   1  -4    4.80    1.80 
   2   1  -4    8.90    1.90 
   1   1  -4 1076.69   28.60 
   0   1  -4    0.60    1.40 
  -1   1  -4 1048.50   27.70 
  -2   1  -4    6.90    1.70 
   2  -1   4    4.00    0.90 
   2  -1   4    6.00    1.40 
  -3   1  -4    5.40    1.70 
   3  -1   4    3.30    1.80 
   3  -1   4    3.60    1.20 
  -4   1  -4 1508.55   38.90 
   4  -1   4 1498.55   40.60 
   4  -1   4 1501.35   39.70 
  -5   1  -4  188.18    6.00 
   5  -1   4  193.48    7.40 
  -6   1  -4   27.40    1.70 
   6  -1   4   25.70    3.40 
   7  -1   4  174.78    7.90 
   8  -1   4  346.17   12.90 
   9  -1   4    5.30    3.30 
  10  -1   4  125.49    8.10 
  11  -1   4   12.40    4.50 
  12  -1   4   20.80    4.20 
  12  -1   4   41.90    6.20 
  13  -1   4    0.60    3.00 
  13  -1   4    6.20    4.60 
  14  -1   4    2.20    4.70 
  14  -1   4    4.00    3.40 
  15  -1   4   -9.00    5.20 
  15  -1   4   -1.20    3.40 
  16  -1   4    2.70    4.00 
  16  -1   4   -6.50    5.00 
  17  -1   4    0.80    4.10 
  17  -1   4   -6.20    5.40 
  17   0  -4  -11.60    5.40 
  16   0  -4   18.00    6.60 
  15   0  -4    2.00    4.60 
  14   0  -4    0.90    4.30 
  13   0  -4    2.10    4.00 
  12   0  -4  127.49    8.90 
  11   0  -4    8.70    4.10 
  10   0  -4    5.60    3.60 
   9   0  -4    4.90    3.10 
   8   0  -4 1204.38   34.80 
   7   0  -4  480.85   16.30 
   7   0  -4  501.55   14.40 
   6   0  -4   68.29    4.70 
   6   0  -4   76.69    4.10 
   5   0  -4 1066.29   29.90 
   5   0  -4 1074.49   28.70 
   4   0  -4  396.26   11.90 
   4   0  -4  393.66   12.40 
   3   0  -4   28.90    2.60 
   3   0  -4   30.20    2.80 
   2   0  -4  115.19    4.40 
   2   0  -4  118.39    4.80 
   1   0  -4 1058.09   28.10 
   0   0  -4  607.34   17.00 
  -1   0  -4 1077.29   28.50 
  -2   0  -4  126.89    4.90 
   2   0   4  118.79    4.20 
   2   0   4  117.79    4.70 
  -3   0  -4   33.00    2.70 
   3   0   4   32.00    2.70 
  -4   0  -4  434.06   12.20 
   4   0   4  433.26   13.80 
   4   0   4  424.36   12.80 
  -5   0  -4 1068.39   27.80 
   5   0   4 1064.39   29.20 
   5   0   4 1067.69   30.60 
  -6   0  -4   76.49    3.00 
   6   0   4   79.89    4.80 
   7   0   4  487.55   15.80 
   8   0   4 1260.27   35.70 
   9   0   4    1.10    3.00 
  10   0   4    7.60    3.80 
  11   0   4    3.30    2.80 
  11   0   4    1.20    3.80 
  12   0   4  143.19   10.00 
  12   0   4  156.58   11.30 
  13   0   4    2.90    4.30 
  13   0   4    4.80    3.50 
  14   0   4    0.70    5.20 
  14   0   4    6.80    3.60 
  15   0   4   -0.10    3.40 
  15   0   4    1.80    5.00 
  16   0   4   21.60    5.50 
  16   0   4   23.30    6.80 
  17   0   4    0.90    3.70 
  17   0   4   -3.30    5.50 
  17  -1  -4   -6.30    4.90 
  16  -1  -4   -1.60    5.10 
  15  -1  -4   -5.00    4.20 
  14  -1  -4    9.70    5.30 
  13  -1  -4    1.20    3.80 
  12  -1  -4   44.80    6.30 
  11  -1  -4   11.40    4.40 
  10  -1  -4  119.69    8.00 
   9  -1  -4    2.10    3.00 
   8  -1  -4  320.97    9.80 
   8  -1  -4  341.77   12.90 
   7  -1  -4  167.78    7.90 
   7  -1  -4  172.48    6.20 
   6  -1  -4   27.10    2.80 
   6  -1  -4   26.60    3.40 
   5  -1  -4  185.38    7.60 
   5  -1  -4  189.68    6.80 
   4  -1  -4 1483.95   40.30 
   4  -1  -4 1534.95   39.70 
   3  -1  -4    5.20    1.70 
   3  -1  -4    7.70    2.30 
   2  -1  -4    6.20    1.90 
   2  -1  -4    4.80    1.30 
   1  -1  -4 1113.19   29.60 
   0  -1  -4    6.40    1.90 
  -1  -1  -4 1172.18   30.70 
   1   1   4 1144.79   31.30 
  -2  -1  -4   10.00    2.10 
  -3  -1  -4    5.00    1.80 
   3   1   4    1.90    1.20 
   3   1   4    3.80    1.50 
  -4  -1  -4 1492.15   38.60 
   4   1   4 1502.85   39.20 
   4   1   4 1478.55   40.50 
  -5  -1  -4  187.98    6.20 
   5   1   4  202.78    7.30 
   5   1   4  182.68    8.30 
  -6  -1  -4   35.50    2.10 
   6   1   4   26.70    3.10 
  -7  -1  -4  168.68    5.10 
   7   1   4  174.88    9.20 
   7   1   4  164.28    7.40 
   8   1   4  365.86   15.00 
   8   1   4  364.16   13.20 
   9   1   4   -0.60    2.00 
   9   1   4   -5.50    2.50 
  10   1   4  124.39    7.70 
  10   1   4  124.59    9.80 
  11   1   4    4.40    2.90 
  11   1   4    8.80    4.40 
  12   1   4   35.80    5.40 
  12   1   4   44.90    6.10 
  13   1   4    4.60    3.40 
  13   1   4   -2.50    4.30 
  14   1   4    5.00    3.50 
  14   1   4    9.80    5.00 
  15   1   4   -0.50    4.90 
  15   1   4   -0.50    3.30 
  16   1   4    2.50    3.50 
  16   1   4   -1.50    5.20 
  17   1   4  -16.80    5.20 
  17   1   4    1.10    3.90 
  17  -2  -4   -7.10    5.00 
  16  -2  -4   -7.30    5.30 
  15  -2  -4    4.80    5.00 
  14  -2  -4    0.70    4.40 
  13  -2  -4   -3.30    4.20 
  12  -2  -4   12.60    4.60 
  11  -2  -4    6.80    4.30 
  10  -2  -4   64.29    6.50 
   9  -2  -4   20.20    4.40 
   8  -2  -4   12.10    2.00 
   8  -2  -4   15.50    3.50 
   7  -2  -4  101.99    4.40 
   7  -2  -4  107.79    6.50 
   6  -2  -4  149.29    5.60 
   6  -2  -4  138.39    6.80 
   5  -2  -4   39.50    3.50 
   5  -2  -4   38.00    3.00 
   4  -2  -4   99.49    4.90 
   4  -2  -4   98.29    4.70 
   3  -2  -4    1.40    1.50 
   3  -2  -4    3.40    2.10 
   2  -2  -4   79.49    3.60 
   2  -2  -4   80.69    4.30 
   1  -2  -4  115.29    4.80 
   0  -2  -4    0.10    1.40 
   0   2   4    0.80    0.80 
  -1  -2  -4  157.98    5.80 
   1   2   4  161.68    5.80 
  -2  -2  -4   79.79    4.10 
   2   2   4   85.59    4.20 
  -3  -2  -4    1.10    1.60 
   3   2   4    1.80    1.30 
   3   2   4    1.80    1.20 
  -4  -2  -4   91.39    4.10 
   4   2   4   97.29    4.20 
   4   2   4   89.59    5.30 
  -5  -2  -4   38.40    2.70 
   5   2   4   35.30    3.10 
   5   2   4   39.70    4.00 
  -6  -2  -4  145.89    5.20 
   6   2   4  159.08    8.10 
   6   2   4  146.29    6.50 
  -7  -2  -4   99.49    3.90 
   7   2   4  111.29    7.40 
   7   2   4  104.59    5.80 
   9   2   4   14.80    3.50 
   9   2   4   10.10    2.90 
  10   2   4   61.49    6.00 
  10   2   4   91.69    8.30 
  11   2   4    7.90    3.20 
  11   2   4   11.80    4.20 
  12   2   4   -2.30    3.90 
  12   2   4    4.20    3.30 
  13   2   4    2.40    4.00 
  13   2   4    1.80    3.00 
  14   2   4    3.00    4.50 
  14   2   4   -0.90    2.90 
  15   2   4    1.70    3.70 
  15   2   4   -2.50    4.50 
  16   2   4   -4.40    4.80 
  16   2   4    0.30    3.50 
  17   2   4   -4.30    6.00 
  17   2   4    2.40    4.10 
  17  -3  -4  -11.50    5.70 
  16  -3  -4    8.30    5.90 
  15  -3  -4    4.10    5.70 
  14  -3  -4   -1.60    4.40 
  13  -3  -4   -4.70    3.60 
  12  -3  -4    3.40    4.10 
  11  -3  -4   36.30    5.70 
  10  -3  -4   50.29    6.00 
   9  -3  -4    9.60    3.50 
   8  -3  -4  141.39    5.40 
   8  -3  -4  147.29    7.90 
   7  -3  -4    2.70    2.70 
   7  -3  -4    6.10    1.80 
   6  -3  -4    6.00    2.40 
   6  -3  -4    4.70    1.80 
   5  -3  -4  239.18    8.10 
   5  -3  -4  246.38    9.20 
   4  -3  -4   54.19    3.70 
   4  -3  -4   48.00    3.30 
   3  -3  -4  313.87   10.10 
   3  -3  -4  320.07   10.10 
   2  -3  -4   35.50    3.50 
   2  -3  -4   37.90    2.60 
   1  -3  -4   39.40    3.00 
   0  -3  -4   -0.70    1.60 
   0   3   4    0.30    0.80 
  -1  -3  -4   45.20    3.20 
   1   3   4   44.70    2.90 
  -2  -3  -4   32.00    2.90 
   2   3   4   34.70    3.00 
  -3  -3  -4  323.57   10.10 
   3   3   4  318.57   10.90 
  -4  -3  -4   55.59    3.40 
   4   3   4   52.39    4.20 
   4   3   4   54.39    3.10 
  -5  -3  -4  230.98    7.90 
   5   3   4  245.88    8.20 
   5   3   4  247.98   10.10 
  -6  -3  -4    3.50    1.50 
   6   3   4    3.10    1.90 
   6   3   4    4.70    2.20 
  -7  -3  -4    6.90    1.70 
   7   3   4    3.30    2.00 
   7   3   4    9.50    2.70 
   8   3   4  159.88    9.40 
   8   3   4  147.39    7.40 
   9   3   4    0.10    2.10 
   9   3   4    4.30    3.20 
  10   3   4   61.49    5.90 
  10   3   4   40.70    5.30 
  11   3   4   33.80    4.90 
  11   3   4   21.30    4.30 
  12   3   4    7.20    3.90 
  12   3   4    4.10    3.10 
  13   3   4   -1.40    4.10 
  13   3   4   -1.60    2.70 
  14   3   4   -0.70    2.90 
  14   3   4    5.70    4.50 
  15   3   4    2.60    3.70 
  15   3   4   -1.80    4.40 
  16   3   4    8.40    4.20 
  16   3   4    3.80    5.40 
  17   3   4    1.90    4.00 
  17  -4  -4  -11.90    5.10 
  16  -4  -4   -1.40    5.70 
  15  -4  -4    0.60    5.00 
  14  -4  -4    1.70    4.60 
  13  -4  -4   -2.10    4.00 
  12  -4  -4    4.80    4.20 
  11  -4  -4   -1.10    3.50 
  10  -4  -4    1.70    3.50 
   9  -4  -4   48.30    5.60 
   8  -4  -4   48.90    5.20 
   8  -4  -4   53.29    3.30 
   7  -4  -4  161.38    6.20 
   7  -4  -4  156.08    7.90 
   6  -4  -4   34.70    3.10 
   6  -4  -4   32.30    3.90 
   5  -4  -4    3.50    2.00 
   5  -4  -4    1.00    1.80 
   4  -4  -4   19.70    2.60 
   4  -4  -4   16.30    2.50 
   3  -4  -4  300.37    9.70 
   3  -4  -4  286.07    9.50 
   2  -4  -4   81.99    4.40 
   2  -4  -4   82.49    3.90 
   1  -4  -4   42.70    3.50 
   0  -4  -4  363.76   11.40 
   0   4   4  352.16   11.00 
  -1  -4  -4   43.60    3.60 
   1   4   4   49.40    3.30 
  -2  -4  -4   79.19    4.40 
   2   4   4   80.89    4.40 
  -3  -4  -4  300.07   10.00 
   3   4   4  303.37   10.60 
  -4  -4  -4   20.10    2.60 
   4   4   4   19.30    1.90 
   4   4   4   11.10    2.10 
  -5  -4  -4    1.10    1.60 
   5   4   4    2.10    1.50 
   5   4   4    0.20    1.50 
  -6  -4  -4   32.20    2.80 
   6   4   4   23.10    3.00 
   6   4   4   31.00    3.10 
  -7  -4  -4  145.99    5.80 
   7   4   4  151.38    6.80 
   7   4   4  142.19    8.50 
   8   4   4   57.29    4.40 
   8   4   4   41.70    4.60 
   9   4   4   32.60    4.40 
   9   4   4   47.40    4.90 
  10   4   4   -3.10    3.20 
  10   4   4    1.60    2.50 
  11   4   4   -0.90    3.50 
  11   4   4    0.30    2.60 
  12   4   4    5.50    3.40 
  12   4   4    3.40    4.00 
  13   4   4   -0.20    4.00 
  13   4   4   -0.50    2.90 
  14   4   4   -8.50    4.20 
  14   4   4    0.30    3.10 
  15   4   4   -1.20    3.70 
  15   4   4   -5.50    4.10 
  16   4   4   -4.80    2.80 
  17   4   4   -0.60    3.90 
  17  -5  -4   -6.50    5.50 
  16  -5  -4    1.70    5.80 
  15  -5  -4    4.30    5.40 
  14  -5  -4   13.20    6.00 
  13  -5  -4    4.60    4.60 
  12  -5  -4   -3.60    3.80 
  11  -5  -4    2.40    4.00 
  10  -5  -4    2.50    3.70 
   9  -5  -4    9.90    3.60 
   8  -5  -4    9.50    3.30 
   7  -5  -4   18.80    3.60 
   7  -5  -4   21.90    2.70 
   6  -5  -4  159.98    6.60 
   6  -5  -4  175.48    7.90 
   5  -5  -4   10.80    2.60 
   5  -5  -4   15.40    2.60 
   4  -5  -4    3.20    2.10 
   4  -5  -4    2.50    1.80 
   3  -5  -4   67.89    4.20 
   3  -5  -4   66.29    3.80 
   2  -5  -4    3.50    2.50 
   2  -5  -4    5.90    1.60 
   1  -5  -4  189.68    6.00 
   1  -5  -4  188.88    7.50 
   0  -5  -4   -2.20    2.30 
   0   5   4    0.60    1.10 
  -1  -5  -4  195.08    7.70 
   1   5   4  193.68    7.20 
  -2  -5  -4    2.20    2.10 
   2   5   4    2.40    1.20 
  -3  -5  -4   65.29    4.10 
   3   5   4   66.39    4.40 
  -4  -5  -4    0.70    1.80 
   4   5   4   -0.70    1.10 
   4   5   4   -0.80    1.10 
  -5  -5  -4   13.70    2.30 
   5   5   4   10.90    1.90 
   5   5   4    6.70    1.90 
  -6  -5  -4  160.18    6.60 
   6   5   4  158.38    6.50 
   6   5   4  173.68    8.90 
  -7  -5  -4   19.80    2.70 
   7   5   4   10.90    2.60 
   7   5   4   12.60    2.60 
  -8  -5  -4    9.90    2.70 
   8   5   4    7.90    2.70 
   8   5   4    6.30    2.40 
   9   5   4    8.70    3.20 
   9   5   4    6.70    2.80 
  10   5   4    2.30    3.30 
  10   5   4    1.30    2.50 
  11   5   4   -0.20    3.30 
  11   5   4   -3.00    2.40 
  12   5   4    3.70    3.00 
  12   5   4   -3.70    2.90 
  13   5   4    0.70    4.00 
  13   5   4    3.50    3.40 
  14   5   4    1.50    3.60 
  14   5   4    8.60    5.00 
  15   5   4    0.20    6.40 
  15   5   4    0.20    3.40 
  16   5   4   -1.40    3.50 
  17   5   4   -0.90    4.20 
  17  -6  -4   -5.60    5.80 
  16  -6  -4  -11.30    5.70 
  15  -6  -4    1.80    5.80 
  14  -6  -4   -2.60    4.40 
  13  -6  -4   -7.20    4.00 
  12  -6  -4    2.60    4.20 
  11  -6  -4    2.60    4.00 
  10  -6  -4    2.50    3.70 
   9  -6  -4    3.20    3.40 
   8  -6  -4    6.40    2.00 
   8  -6  -4    1.90    2.90 
   7  -6  -4    7.10    2.00 
   7  -6  -4    4.40    2.80 
   6  -6  -4   17.90    2.70 
   6  -6  -4   13.50    3.00 
   5  -6  -4   51.89    4.20 
   5  -6  -4   47.40    3.70 
   4  -6  -4    0.30    1.90 
   4  -6  -4    7.70    2.50 
   3  -6  -4  244.78    8.00 
   3  -6  -4  196.98    8.20 
   2  -6  -4    0.10    2.10 
   2  -6  -4   -0.40    1.30 
   1  -6  -4  205.78    6.50 
   1  -6  -4  207.08    8.20 
   0  -6  -4  662.13   19.90 
  -1  -6  -4  210.98    8.30 
   1   6   4  209.68    7.80 
  -2  -6  -4   -0.50    2.00 
   2   6   4    0.70    1.10 
  -3  -6  -4  222.78    8.60 
   3   6   4  232.28    9.00 
  -4  -6  -4    1.70    1.90 
   4   6   4    1.50    1.20 
   4   6   4    1.10    1.40 
  -5  -6  -4   58.49    4.10 
   5   6   4   62.79    3.50 
   5   6   4   61.59    5.50 
  -6  -6  -4   18.70    2.80 
   6   6   4   17.70    2.40 
   6   6   4   10.40    2.50 
  -7  -6  -4    9.10    2.40 
   7   6   4    9.80    2.40 
   7   6   4    4.30    2.20 
  -8  -6  -4    4.20    2.10 
   8   6   4    0.60    2.30 
   8   6   4   -0.30    2.00 
   9   6   4    5.20    3.00 
   9   6   4    4.10    2.70 
  10   6   4   -2.30    2.60 
  10   6   4    0.20    2.50 
  11   6   4   -1.00    2.50 
  11   6   4    5.10    3.60 
  12   6   4    0.10    2.70 
  12   6   4    0.10    3.50 
  13   6   4   -0.40    3.00 
  13   6   4   -2.60    3.70 
  14   6   4   -1.80    3.10 
  14   6   4   -2.10    6.50 
  15   6   4    2.50    3.70 
  16   6   4    0.30    3.60 
  17   6   4   -0.60    3.70 
  16  -7  -4   -4.40    5.40 
  15  -7  -4   -5.40    4.90 
  14  -7  -4    4.00    5.10 
  13  -7  -4   11.30    5.10 
  12  -7  -4    1.30    4.70 
  11  -7  -4   21.50    5.00 
  10  -7  -4    4.10    3.90 
   9  -7  -4   -0.50    3.30 
   8  -7  -4    4.20    3.10 
   8  -7  -4    1.30    1.90 
   7  -7  -4    9.30    3.20 
   7  -7  -4    6.30    2.20 
   6  -7  -4    7.00    2.80 
   6  -7  -4    3.60    2.10 
   5  -7  -4   82.79    5.10 
   5  -7  -4   81.99    5.20 
   4  -7  -4   32.60    3.80 
   4  -7  -4   35.60    3.50 
   3  -7  -4   11.40    2.70 
   3  -7  -4    8.00    2.00 
   2  -7  -4   35.50    4.10 
   2  -7  -4   39.20    2.90 
   1  -7  -4  253.87    7.70 
   1  -7  -4  241.28    9.40 
   0  -7  -4   -3.30    2.20 
   0   7   4    0.10    1.10 
  -1  -7  -4  160.08    7.10 
  -2  -7  -4   37.30    4.10 
   2   7   4   33.90    3.60 
   3   7   4    7.40    1.60 
  -4  -7  -4   35.70    3.60 
   4   7   4   34.60    2.20 
   4   7   4   21.80    2.70 
  -5  -7  -4   75.29    4.80 
   5   7   4   80.19    5.90 
   5   7   4   72.29    3.70 
  -6  -7  -4    7.70    2.50 
   6   7   4    6.00    1.90 
   6   7   4    3.30    1.90 
  -7  -7  -4   10.30    2.70 
   7   7   4    5.80    2.50 
   7   7   4    4.60    2.10 
  -8  -7  -4    2.10    2.20 
   8   7   4   -1.90    2.20 
   8   7   4   -1.30    2.00 
   9   7   4    3.70    2.70 
   9   7   4   -2.70    2.10 
  10   7   4    6.30    3.30 
  10   7   4    1.20    3.10 
  11   7   4   18.30    4.10 
  11   7   4   12.20    4.00 
  12   7   4    2.50    3.00 
  12   7   4    1.90    3.60 
  13   7   4    3.20    3.30 
  14   7   4    0.40    3.20 
  15   7   4   -0.90    3.20 
  16   7   4    2.50    4.00 
  17   7   4    2.40    4.00 
  16  -8  -4   -3.90    5.70 
  15  -8  -4    1.90    5.50 
  14  -8  -4    1.70    5.30 
  13  -8  -4    0.20    4.50 
  12  -8  -4   28.70    5.90 
  11  -8  -4    4.00    4.30 
  10  -8  -4   -4.80    3.80 
   9  -8  -4   66.99    6.80 
   8  -8  -4   13.00    2.70 
   8  -8  -4   10.80    3.80 
   7  -8  -4    2.10    2.00 
   7  -8  -4    2.30    2.90 
   6  -8  -4   10.90    2.60 
   6  -8  -4    5.40    2.90 
   5  -8  -4   62.49    4.70 
   5  -8  -4   68.89    4.70 
   4  -8  -4    7.00    2.30 
   4  -8  -4    9.30    2.70 
   3  -8  -4   -0.60    2.00 
   3  -8  -4    2.50    2.00 
   2  -8  -4   -0.80    2.20 
   2  -8  -4   -1.60    1.50 
   1  -8  -4   22.40    2.10 
   1  -8  -4   25.10    3.60 
   0  -8  -4   -0.10    2.40 
   0   8   4    1.30    1.20 
  -1  -8  -4   26.30    3.60 
   1   8   4   15.10    1.90 
   2   8   4    3.10    1.30 
  -3  -8  -4   -1.20    2.00 
   3   8   4    0.50    1.30 
  -4  -8  -4    8.30    2.70 
   4   8   4    6.50    1.30 
   4   8   4    6.80    2.00 
  -5  -8  -4   62.09    4.50 
   5   8   4   66.89    5.60 
   5   8   4   63.29    3.40 
  -6  -8  -4    8.40    2.70 
   6   8   4    7.30    2.30 
  -7  -8  -4   -0.80    2.20 
   7   8   4   -1.60    1.80 
   7   8   4   -1.40    1.80 
  -8  -8  -4   12.10    3.00 
   8   8   4    7.40    2.80 
   9   8   4   34.90    4.80 
   9   8   4   50.99    4.60 
  10   8   4    2.70    2.90 
  10   8   4    4.20    3.00 
  11   8   4    7.20    3.60 
  11   8   4    4.70    3.30 
  12   8   4   30.60    5.30 
  13   8   4    2.60    3.20 
  14   8   4    1.70    3.60 
  15   8   4    3.10    4.10 
  16   8   4   -5.20    3.20 
  17   8   4   -0.70    3.90 
  16  -9  -4  -10.10    6.20 
  15  -9  -4   -5.80    5.00 
  14  -9  -4   -1.70    5.10 
  13  -9  -4   -2.20    4.50 
  12  -9  -4   -1.90    4.50 
  11  -9  -4    9.00    4.70 
  10  -9  -4    8.70    4.20 
   9  -9  -4   13.80    4.60 
   8  -9  -4   63.79    6.20 
   8  -9  -4   60.49    4.50 
   7  -9  -4    5.20    3.20 
   7  -9  -4    1.00    2.30 
   6  -9  -4    7.20    3.00 
   6  -9  -4   10.50    2.90 
   5  -9  -4   35.50    4.20 
   5  -9  -4   32.60    3.80 
   4  -9  -4   93.69    5.20 
   3  -9  -4   55.69    4.50 
   3  -9  -4   63.09    4.20 
   2  -9  -4    5.70    2.50 
   2  -9  -4    6.30    2.00 
   1  -9  -4   26.30    3.80 
   1  -9  -4   22.90    2.20 
   0  -9  -4   -2.10    2.20 
   0  -9  -4   -0.10    1.00 
   0   9   4    1.30    1.40 
  -1  -9  -4   25.40    3.70 
   1   9   4   20.20    2.30 
  -2  -9  -4    3.60    2.50 
   2   9   4    5.00    1.50 
  -3  -9  -4   51.29    4.70 
   3   9   4   56.19    4.40 
  -4  -9  -4   89.79    5.90 
   4   9   4   91.09    3.60 
   4   9   4   88.39    5.90 
  -5  -9  -4   31.80    4.20 
   5   9   4   24.60    3.20 
   5   9   4   35.70    2.60 
  -6  -9  -4   13.30    3.30 
   6   9   4   10.30    2.10 
   6   9   4    6.30    2.30 
  -7  -9  -4    6.00    2.80 
   7   9   4   -0.90    1.80 
   7   9   4    0.50    2.00 
  -8  -9  -4   64.59    5.20 
   8   9   4   61.79    4.60 
   8   9   4   74.69    7.40 
   9   9   4   11.00    3.10 
   9   9   4    7.80    3.10 
  10   9   4    4.30    3.00 
  10   9   4   -1.60    2.70 
  11   9   4    3.20    3.20 
  12   9   4   -3.80    2.60 
  13   9   4   -0.10    3.40 
  14   9   4    0.20    3.20 
  15   9   4   -3.80    3.30 
  16   9   4    0.50    3.80 
  16 -10  -4   -1.40    6.00 
  15 -10  -4   -3.00    6.40 
  14 -10  -4   -2.30    5.20 
  13 -10  -4    4.50    5.70 
  12 -10  -4    2.40    4.80 
  11 -10  -4   54.69    7.10 
  10 -10  -4   -1.90    3.90 
   9 -10  -4   71.19    7.10 
   8 -10  -4   -0.70    2.30 
   8 -10  -4    1.40    3.60 
   7 -10  -4  115.99    7.30 
   7 -10  -4  100.29    6.00 
   6 -10  -4   -2.30    2.10 
   6 -10  -4   -0.60    2.60 
   5 -10  -4   -0.20    2.50 
   5 -10  -4    3.60    2.60 
   4 -10  -4   32.30    3.80 
   4 -10  -4   32.50    4.20 
   3 -10  -4   90.19    5.80 
   3 -10  -4   98.39    5.20 
   2 -10  -4   58.49    4.90 
   2 -10  -4   61.09    3.80 
   1 -10  -4    2.90    1.50 
   1 -10  -4    3.10    2.50 
   0 -10  -4   21.20    3.70 
   0 -10  -4   22.20    1.90 
   0  10   4   15.80    2.20 
  -1 -10  -4    1.40    2.70 
   1  10   4    3.20    1.40 
  -2 -10  -4   52.09    4.70 
   2  10   4   65.79    4.90 
  -3 -10  -4   79.29    5.60 
   3  10   4   88.89    5.60 
  -4 -10  -4   29.60    4.20 
   4  10   4   18.00    2.60 
   4  10   4   24.90    1.90 
  -5 -10  -4   -0.90    2.60 
   5  10   4    2.50    1.90 
   5  10   4    4.90    1.40 
  -6 -10  -4   -1.70    2.40 
   6  10   4    0.60    2.10 
   6  10   4    1.40    1.60 
  -7 -10  -4  118.79    6.90 
   7  10   4  113.59    5.50 
   7  10   4  118.49    8.90 
  -8 -10  -4    0.70    2.70 
   8  10   4    0.50    2.30 
   8  10   4   -3.10    2.10 
   9  10   4   86.89    8.50 
   9  10   4   70.89    5.40 
  10  10   4    1.00    2.80 
  11  10   4   42.60    5.90 
  12  10   4    2.70    3.20 
  13  10   4    1.80    3.30 
  14  10   4    2.80    3.90 
  15  10   4    8.30    4.40 
  16  10   4   -4.40    3.40 
  16 -11  -4   -2.10    6.10 
  15 -11  -4   -9.90    5.10 
  14 -11  -4    2.20    5.60 
  13 -11  -4   -2.00    5.30 
  12 -11  -4    0.40    4.90 
  11 -11  -4    9.60    4.90 
  10 -11  -4   16.00    5.00 
   9 -11  -4   11.50    4.60 
   8 -11  -4   26.10    4.00 
   8 -11  -4   19.60    4.70 
   7 -11  -4   29.40    5.00 
   7 -11  -4   23.60    4.00 
   6 -11  -4   -1.10    3.20 
   6 -11  -4    1.70    2.70 
   5 -11  -4   25.20    3.70 
   5 -11  -4   33.70    4.60 
   4 -11  -4   16.20    3.60 
   4 -11  -4   17.90    3.10 
   3 -11  -4    2.50    2.00 
   3 -11  -4    1.60    2.60 
   2 -11  -4   12.80    3.60 
   2 -11  -4   20.20    2.50 
   1 -11  -4   32.50    2.80 
   1 -11  -4   29.00    4.60 
   0 -11  -4    0.30    1.10 
   0 -11  -4   -4.30    2.30 
   0  11   4    0.00    1.30 
  -1 -11  -4   34.30    4.80 
  -1 -11  -4   27.70    1.90 
   1  11   4   35.10    3.70 
  -2 -11  -4   16.60    3.80 
   2  11   4   11.90    2.10 
  -3 -11  -4    1.80    2.80 
   3  11   4   -0.30    1.50 
  -4 -11  -4   23.00    4.20 
   4  11   4   18.10    2.80 
   4  11   4   20.40    1.70 
  -5 -11  -4   28.00    4.40 
   5  11   4   23.30    3.40 
   5  11   4   29.70    2.40 
  -6 -11  -4    2.90    3.10 
   6  11   4    1.30    2.00 
   6  11   4    2.00    1.70 
  -7 -11  -4   20.80    4.20 
   7  11   4   15.60    2.60 
   7  11   4   14.20    3.20 
  -8 -11  -4   32.40    4.90 
   8  11   4   18.30    3.90 
   9  11   4    4.80    3.10 
  10  11   4    8.30    3.50 
  11  11   4    6.80    3.60 
  12  11   4   -2.40    2.70 
  13  11   4   -0.20    3.40 
  14  11   4    2.80    3.70 
  15  11   4    0.20    3.50 
  16  11   4    0.90    4.10 
  16 -12  -4  -17.30    4.90 
  15 -12  -4  -13.60    4.80 
  14 -12  -4   -2.80    5.30 
  13 -12  -4    1.50    5.30 
  12 -12  -4   -2.70    4.60 
  11 -12  -4    2.70    4.60 
  10 -12  -4    4.40    4.50 
   9 -12  -4    0.40    4.10 
   8 -12  -4   19.40    4.70 
   8 -12  -4   17.50    3.80 
   7 -12  -4   54.39    5.90 
   7 -12  -4   45.70    4.90 
   6 -12  -4    6.90    3.40 
   6 -12  -4   11.60    3.60 
   5 -12  -4   13.60    3.30 
   5 -12  -4   12.40    3.50 
   4 -12  -4   13.80    3.80 
   4 -12  -4   20.20    3.50 
   3 -12  -4   -1.90    2.50 
   3 -12  -4    0.70    2.10 
   2 -12  -4    5.70    2.90 
   2 -12  -4    4.50    2.00 
   1 -12  -4    5.50    1.90 
   1 -12  -4    1.90    2.90 
   0 -12  -4    0.70    1.30 
   0 -12  -4   -3.50    2.40 
   0  12   4    1.60    1.50 
  -1 -12  -4    3.90    3.20 
  -1 -12  -4    3.00    1.10 
   1  12   4    3.90    1.70 
  -2 -12  -4   -2.00    2.70 
   2  12   4    2.30    1.50 
  -3 -12  -4   -1.50    2.90 
   3  12   4    1.50    1.50 
  -4 -12  -4   16.20    3.90 
   4  12   4   16.20    1.60 
   4  12   4    9.40    2.30 
  -5 -12  -4   12.40    3.70 
   5  12   4   12.40    1.80 
   5  12   4   10.10    2.60 
  -6 -12  -4   10.10    3.60 
   6  12   4    6.40    2.70 
   6  12   4    5.70    1.90 
  -7 -12  -4   45.50    5.70 
   7  12   4   28.00    4.20 
  -8 -12  -4   19.10    4.20 
   8  12   4    7.90    3.10 
   9  12   4   -0.30    2.60 
  10  12   4    0.00    2.70 
  11  12   4    3.70    3.20 
  12  12   4    0.60    3.10 
  13  12   4    7.90    4.00 
  14  12   4   -4.00    3.50 
  15  12   4   -1.60    3.50 
  16  12   4   -1.00    3.80 
  15 -13  -4    2.00    6.20 
  14 -13  -4    4.60    5.90 
  13 -13  -4   -6.20    4.80 
  12 -13  -4   -2.00    4.90 
  11 -13  -4    0.00    4.40 
  10 -13  -4   -6.60    3.90 
   9 -13  -4    3.90    4.40 
   8 -13  -4   13.10    4.50 
   8 -13  -4   10.40    3.40 
   7 -13  -4    3.60    3.00 
   7 -13  -4   -0.70    3.40 
   6 -13  -4  105.99    7.20 
   6 -13  -4  117.39    7.30 
   5 -13  -4   45.50    5.60 
   5 -13  -4   41.70    4.70 
   4 -13  -4    3.50    2.50 
   4 -13  -4    4.80    3.10 
   3 -13  -4   11.50    2.70 
   3 -13  -4    8.30    3.40 
   2 -13  -4    3.40    2.00 
   2 -13  -4    1.40    3.40 
   1 -13  -4   -1.00    1.50 
   1 -13  -4   -0.20    2.80 
   0 -13  -4    1.00    1.30 
   0 -13  -4   -4.00    2.80 
   0  13   4   -1.30    1.40 
  -1 -13  -4    0.90    1.10 
  -1 -13  -4    1.50    3.20 
   1  13   4   -0.30    1.50 
  -2 -13  -4   -0.10    3.20 
   2  13   4    2.20    1.70 
  -3 -13  -4    7.50    3.60 
   3  13   4    5.90    2.10 
  -4 -13  -4   -0.20    2.90 
   4  13   4    4.40    1.20 
   4  13   4    1.20    1.90 
  -5 -13  -4   58.39    6.70 
   5  13   4   32.10    4.00 
  -6 -13  -4  119.39    8.00 
   6  13   4  120.89    8.60 
  -7 -13  -4   -1.70    3.20 
   7  13   4    1.90    2.60 
  -8 -13  -4   14.70    4.40 
   8  13   4    7.10    3.10 
   9  13   4    5.00    3.10 
  10  13   4    1.30    3.00 
  11  13   4   -0.20    2.90 
  12  13   4   -1.90    3.00 
  13  13   4    3.30    3.50 
  14  13   4    5.20    3.90 
  15  13   4   -0.70    3.60 
  16  13   4   -1.20    4.40 
  15 -14  -4    0.30    6.20 
  14 -14  -4   -0.40    5.60 
  13 -14  -4    7.90    5.70 
  12 -14  -4   -4.60    4.50 
  11 -14  -4    4.40    4.90 
  10 -14  -4    7.30    5.20 
   9 -14  -4    6.20    4.30 
   8 -14  -4    7.30    4.20 
   8 -14  -4    1.80    2.90 
   7 -14  -4   -0.70    3.00 
   7 -14  -4    3.10    4.10 
   6 -14  -4    4.90    3.60 
   6 -14  -4    8.40    3.60 
   5 -14  -4   11.70    4.00 
   5 -14  -4   19.80    3.80 
   4 -14  -4   81.39    5.50 
   4 -14  -4   80.69    6.80 
   3 -14  -4    2.60    2.40 
   3 -14  -4    1.00    3.40 
   2 -14  -4    0.50    2.00 
   2 -14  -4   -1.40    2.90 
   1 -14  -4  135.29    8.30 
   1 -14  -4  136.29    5.80 
   0 -14  -4   19.10    2.20 
   0 -14  -4   21.90    4.50 
  -1 -14  -4  136.39    5.10 
  -1 -14  -4  147.49    8.60 
   1  14   4  132.89    7.30 
  -2 -14  -4    1.00    3.30 
   2  14   4    0.20    1.70 
  -3 -14  -4    6.30    3.60 
   3  14   4    1.70    1.70 
  -4 -14  -4   95.29    7.20 
   4  14   4   89.99    6.80 
  -5 -14  -4   16.70    4.50 
   5  14   4    9.40    2.60 
  -6 -14  -4    5.60    3.40 
   6  14   4    4.70    2.70 
  -7 -14  -4   -1.40    2.90 
   7  14   4    2.10    2.50 
  -8 -14  -4   11.30    4.20 
   8  14   4    2.90    2.80 
   9  14   4    7.00    3.30 
  10  14   4   -0.20    2.90 
  11  14   4    2.00    3.30 
  12  14   4    0.60    3.30 
  13  14   4    3.00    3.70 
  14  14   4    2.90    3.80 
  15  14   4   -1.30    3.70 
  15 -15  -4    0.70    6.20 
  14 -15  -4   13.80    6.50 
  13 -15  -4    2.70    5.70 
  12 -15  -4   -3.90    5.20 
  11 -15  -4    2.70    4.90 
  10 -15  -4    4.90    4.60 
   9 -15  -4   -3.30    4.30 
   8 -15  -4    3.40    3.30 
   8 -15  -4    4.20    4.00 
   7 -15  -4    1.60    4.20 
   7 -15  -4    7.00    3.60 
   6 -15  -4   84.09    7.10 
   6 -15  -4   86.99    7.10 
   5 -15  -4    3.00    3.70 
   5 -15  -4    9.70    3.70 
   4 -15  -4    3.90    2.70 
   4 -15  -4   -1.90    2.80 
   3 -15  -4   -5.10    2.80 
   3 -15  -4    3.60    2.60 
   2 -15  -4   12.70    4.20 
   1 -15  -4   10.80    4.00 
   1 -15  -4   14.90    2.40 
   0 -15  -4    1.60    3.40 
   0 -15  -4   -0.50    1.30 
   0  15   4    1.60    1.80 
  -1 -15  -4   17.50    4.50 
  -1 -15  -4   16.30    2.00 
   1  15   4   11.50    2.40 
  -2 -15  -4   14.20    4.40 
   2  15   4   11.60    2.40 
  -3 -15  -4    2.20    3.50 
   3  15   4    2.10    2.00 
  -4 -15  -4   -3.20    3.10 
   4  15   4   -0.40    2.00 
  -5 -15  -4   10.50    4.00 
   5  15   4    5.70    2.80 
  -6 -15  -4   83.49    7.20 
   6  15   4   92.99    7.90 
  -7 -15  -4    7.10    3.90 
   7  15   4   11.50    3.30 
  -8 -15  -4    2.30    3.60 
   8  15   4    2.90    3.30 
   9  15   4    2.70    3.20 
  10  15   4   -1.30    3.00 
  11  15   4    2.50    3.40 
  12  15   4    1.10    3.60 
  13  15   4    4.00    4.20 
  14  15   4    5.90    4.70 
  15  15   4    2.30    4.10 
  15 -16  -4   -3.90    6.00 
  14 -16  -4   -2.20    5.60 
  13 -16  -4   -2.00    5.10 
  12 -16  -4   -2.90    4.80 
  11 -16  -4   19.80    6.40 
  10 -16  -4   -5.40    4.00 
   9 -16  -4    3.60    4.40 
   8 -16  -4   -1.40    2.90 
   8 -16  -4   -2.10    3.60 
   7 -16  -4    7.20    3.80 
   7 -16  -4   11.40    4.10 
   6 -16  -4    5.40    4.10 
   6 -16  -4    7.40    3.70 
   5 -16  -4   10.80    4.50 
   5 -16  -4   10.30    3.50 
   4 -16  -4    3.00    3.10 
   4 -16  -4    1.60    3.80 
   3 -16  -4    5.50    3.80 
   3 -16  -4    9.10    3.10 
   2 -16  -4    2.80    3.30 
   2 -16  -4    2.60    2.10 
   1 -16  -4   19.10    4.80 
   1 -16  -4   25.40    3.10 
   0 -16  -4   32.20    5.90 
   0 -16  -4   31.50    2.90 
  -1 -16  -4   19.50    4.80 
   1  16   4   12.70    2.60 
  -2 -16  -4    5.40    4.00 
   2  16   4    1.40    1.90 
  -3 -16  -4    5.50    4.10 
   3  16   4    4.80    2.20 
  -4 -16  -4    4.30    4.00 
   4  16   4    2.50    2.30 
  -5 -16  -4    9.10    4.50 
   5  16   4    9.00    2.80 
  -6 -16  -4    2.10    3.70 
   6  16   4    5.50    2.90 
  -7 -16  -4    7.30    4.20 
   7  16   4    3.10    2.90 
  -8 -16  -4    0.90    3.40 
   8  16   4    2.70    2.80 
   9  16   4    0.90    2.90 
  10  16   4    0.20    2.90 
  11  16   4   20.50    4.90 
  12  16   4   -0.60    3.90 
  13  16   4    1.10    3.60 
  14  16   4    2.90    3.90 
  15  16   4    0.60    4.40 
  14 -17  -4    0.40    5.70 
  13 -17  -4   -8.10    5.30 
  12 -17  -4   26.30    6.70 
  11 -17  -4   -3.00    4.60 
  10 -17  -4   -1.60    4.30 
   9 -17  -4    3.20    4.20 
   8 -17  -4    3.80    4.10 
   8 -17  -4    5.00    3.70 
   7 -17  -4    2.10    3.60 
   7 -17  -4    2.30    3.30 
   6 -17  -4   20.80    4.80 
   6 -17  -4   20.20    5.20 
   5 -17  -4    6.60    4.60 
   5 -17  -4   10.90    3.90 
   4 -17  -4    8.20    3.50 
   4 -17  -4    9.70    4.30 
   3 -17  -4   12.30    4.60 
   3 -17  -4    9.20    3.20 
   2 -17  -4    3.30    3.70 
   2 -17  -4    6.30    2.50 
   1 -17  -4    8.50    4.10 
   1 -17  -4    6.50    2.30 
   0 -17  -4   -0.40    3.90 
   0 -17  -4   -0.70    1.60 
   0  17   4   -2.00    1.90 
  -1 -17  -4    6.80    4.30 
   1  17   4    5.70    2.40 
  -2 -17  -4    7.00    4.50 
   2  17   4    5.40    2.40 
  -3 -17  -4   14.30    4.90 
   3  17   4   10.20    2.80 
  -4 -17  -4    3.40    4.10 
   4  17   4    6.00    2.70 
  -5 -17  -4    6.00    4.70 
   5  17   4    5.70    2.80 
  -6 -17  -4   28.90    6.10 
   6  17   4   12.80    3.40 
  -7 -17  -4    0.90    3.60 
   7  17   4    1.20    2.60 
  -8 -17  -4    0.40    3.90 
   8  17   4    1.40    2.80 
   9  17   4    2.30    3.10 
  10  17   4    3.00    3.30 
  11  17   4    3.90    3.60 
  12  17   4   19.70    5.50 
  13  17   4    4.30    4.00 
  14  17   4   -1.70    3.50 
  14 -18  -4    1.40    5.60 
  13 -18  -4    4.30    5.50 
  12 -18  -4   12.90    6.30 
  11 -18  -4   -2.00    5.50 
  10 -18  -4   -3.90    4.40 
   9 -18  -4   20.80    5.50 
   8 -18  -4    2.00    4.30 
   8 -18  -4   -1.70    3.80 
   7 -18  -4   -0.40    3.70 
   7 -18  -4    3.30    3.90 
   6 -18  -4    0.20    3.60 
   6 -18  -4   -5.10    3.50 
   5 -18  -4   95.09    6.80 
   5 -18  -4   92.69    8.30 
   4 -18  -4   13.60    4.90 
   4 -18  -4   11.20    3.90 
   3 -18  -4   -3.40    3.60 
   3 -18  -4   -0.70    2.50 
   2 -18  -4    4.70    3.80 
   2 -18  -4    3.50    2.40 
   1 -18  -4    0.90    3.70 
   1 -18  -4   -1.40    2.00 
   0 -18  -4   -0.70    3.90 
  -1 -18  -4   -1.90    3.70 
   1  18   4    1.10    2.30 
  -2 -18  -4    0.50    4.10 
   2  18   4    1.10    2.20 
  -3 -18  -4    1.80    3.70 
   3  18   4    1.80    2.30 
  -4 -18  -4    8.30    4.40 
   4  18   4    9.50    3.20 
  -5 -18  -4   95.39    8.40 
   5  18   4  111.89    9.00 
  -6 -18  -4   -2.50    3.60 
   6  18   4   -0.50    2.70 
  -7 -18  -4   -0.10    3.80 
   7  18   4    0.50    2.90 
  -8 -18  -4    2.60    4.50 
   8  18   4    0.40    3.10 
   9  18   4   16.10    4.30 
  10  18   4    1.90    3.80 
  11  18   4    4.80    3.70 
  12  18   4    3.70    4.10 
  13  18   4   -0.20    3.60 
  14  18   4   -1.50    3.80 
  14 -19  -4    1.10    5.80 
  13 -19  -4   -0.80    5.50 
  12 -19  -4   -4.00    5.00 
  11 -19  -4   11.30    5.70 
  10 -19  -4   -2.40    5.00 
   9 -19  -4    6.70    5.30 
   8 -19  -4   24.70    7.10 
   8 -19  -4   26.60    5.50 
   7 -19  -4    1.60    3.70 
   7 -19  -4    3.10    3.80 
   6 -19  -4    1.50    3.80 
   6 -19  -4   -3.90    3.10 
   5 -19  -4    7.50    4.40 
   5 -19  -4   10.60    4.10 
   4 -19  -4    2.70    3.20 
   4 -19  -4   -0.30    3.70 
   3 -19  -4    1.70    2.80 
   3 -19  -4    0.30    4.10 
   2 -19  -4   10.70    3.00 
   2 -19  -4   14.60    5.20 
   1 -19  -4    4.80    4.60 
   0 -19  -4    2.30    4.10 
  -1 -19  -4    3.70    3.70 
   1  19   4    2.20    2.50 
  -2 -19  -4   13.30    5.00 
   2  19   4   10.40    2.80 
  -3 -19  -4   -3.30    3.80 
   3  19   4   -1.00    2.30 
  -4 -19  -4    0.60    4.00 
   4  19   4    0.80    2.50 
  -5 -19  -4   11.30    4.90 
   5  19   4    3.80    3.00 
  -6 -19  -4   -1.20    3.80 
   6  19   4    0.30    2.50 
  -7 -19  -4    2.00    4.00 
   7  19   4    1.90    2.90 
  -8 -19  -4   44.60    7.20 
   8  19   4   16.70    4.10 
   9  19   4    4.30    3.80 
  10  19   4    2.60    3.70 
  11  19   4    9.90    4.50 
  12  19   4   -0.90    3.80 
  13  19   4   -1.90    3.50 
  14  19   4   -3.00    4.00 
  13 -20  -4  -10.70    5.00 
  12 -20  -4   -0.40    5.30 
  11 -20  -4    0.30    5.60 
  10 -20  -4   -5.40    4.40 
   9 -20  -4   -1.30    4.30 
   8 -20  -4    5.80    4.70 
   7 -20  -4   32.60    5.90 
   7 -20  -4   31.60    5.50 
   6 -20  -4   25.60    5.20 
   6 -20  -4   38.60    6.80 
   5 -20  -4   10.10    4.20 
   5 -20  -4   10.10    4.60 
   4 -20  -4    0.50    3.10 
   4 -20  -4    0.60    4.50 
   3 -20  -4   13.30    3.50 
   3 -20  -4    4.90    4.30 
   2 -20  -4   11.90    5.20 
   1 -20  -4    1.70    4.50 
   0 -20  -4   -2.20    4.30 
  -1 -20  -4   10.30    5.30 
   1  20   4    3.40    2.70 
  -2 -20  -4    9.80    5.10 
   2  20   4    6.30    2.90 
  -3 -20  -4    3.00    4.40 
   3  20   4    6.30    2.90 
  -4 -20  -4    0.80    3.80 
   4  20   4   -1.10    2.60 
  -5 -20  -4    7.20    4.80 
   5  20   4    6.60    3.30 
  -6 -20  -4   28.60    6.20 
   6  20   4   24.90    4.60 
  -7 -20  -4   29.10    6.30 
   7  20   4   27.70    5.00 
  -8 -20  -4    6.10    5.00 
   8  20   4    6.30    3.80 
   9  20   4    0.70    3.50 
  10  20   4    1.40    3.70 
  11  20   4    0.00    3.80 
  12  20   4   -1.10    4.10 
  13  20   4   -3.50    3.50 
  13 -21  -4   -1.40    6.30 
  12 -21  -4    0.20    6.20 
  11 -21  -4   -4.90    4.70 
  10 -21  -4   -7.50    4.90 
   9 -21  -4    2.80    4.50 
   8 -21  -4   45.60    7.00 
   7 -21  -4   -2.60    3.90 
   7 -21  -4    7.40    4.30 
   6 -21  -4   62.39    8.00 
   6 -21  -4   51.59    6.30 
   5 -21  -4   29.00    5.10 
   5 -21  -4   30.60    6.60 
   4 -21  -4    2.50    3.40 
   4 -21  -4    2.80    4.40 
   3 -21  -4   -2.90    4.00 
   2 -21  -4   11.90    5.30 
   1 -21  -4   46.00    7.70 
   0 -21  -4   -3.10    4.20 
  -1 -21  -4   41.60    7.20
[truncated: 1,509,198 more chars]
